# Supplementary material for: System-Level Analysis of Alzheimer’s Disease Prioritizes Candidate Genes for Neurodegeneration
Source: Front Genet. 2021 Apr 6;12:625246. doi: 10.3389/fgene.2021.625246 (PMC8056044; doi:10.3389/fgene.2021.625246)
Supplement: Supplementary Data Sheet 1 — List of Hippocampus Volume Significant Genes. [file Data_Sheet_1.CSV]

Nominally Significant Genes				Bonferroni-Holm Corrected Genes that reach Genom-Wide Significance
name	p			name	corr_p
APOC1	4.87E-15			APOC1	4.87E-15
TOMM40	5.63E-13			TOMM40	5.63E-13
APOE	1.78E-12			APOE	1.78E-12
NECTIN2	8.12E-07
KHDRBS2	3.60E-06
C7orf66	3.81E-06
FSD1L	1.89E-05
UTP20	2.39E-05
BANK1	2.84E-05
ZNF706	4.29E-05
SELP	5.99E-05
ARL1	7.03E-05
COX6C	1.05E-04
MZT2B	1.17E-04
PRB4	1.47E-04
ZNF607	1.47E-04
ALDH9A1	1.60E-04
GCM2	1.67E-04
VEPH1	1.68E-04
ZNF398	2.14E-04
FKTN	2.26E-04
SMPD4	2.31E-04
SLC4A4	2.74E-04
GRIN2B	0.00027833
BACH1	2.97E-04
SLAIN1	3.01E-04
TUBA3E	3.32E-04
OR8G2P	3.52E-04
RPL30	3.63E-04
GP1BA	3.66E-04
DNTTIP2	3.87E-04
CARD10	3.90E-04
RPP21	3.92E-04
TRIM39	4.01E-04
XPO1	4.16E-04
OR8G5	4.18E-04
ZNF781	4.53E-04
NEIL2	4.59E-04
OR8G1	4.79E-04
CELA3A	5.11E-04
CLIC6	5.14E-04
NACC2	5.19E-04
MAK	5.35E-04
F5	5.68E-04
ZNF333	6.17E-04
PTX3	6.26E-04
GABARAPL2	6.37E-04
HIVEP2	6.44E-04
DIAPH1	6.95E-04
SLC25A11	7.28E-04
IER5	7.56E-04
ELL2	7.68E-04
C3orf52	7.91E-04
ADRB1	8.36E-04
MR1	8.83E-04
RPL19	8.90E-04
RNF167	9.16E-04
ASAH1	9.47E-04
MINDY4	9.86E-04
GPR155	9.90E-04
PSMD14	0.0010132
ERICH5	0.0010686
SEMA5B	0.0010854
DNAJC17	0.0010913
MAMDC2	0.0011289
CCDC74B	0.001156
PKIG	0.0012063
PIANP	0.0012077
OR8B3	0.0012085
DOCK2	0.0012412
RASSF7	0.0012457
MBP	0.0012982
NDFIP1	0.0013143
PPFIBP1	0.0013698
OR4F15	0.0014203
OLFML2A	0.00143
OR8B2	0.0014531
SMYD3	0.0014782
AREG	0.0014885
GPC5	0.0015519
PFN1	0.001559
PPP2R2D	0.001615
MRGPRX4	0.0016212
WIF1	0.0017084
TCF23	0.0017676
ZNF282	0.0017754
RERE	0.0017873
ZNF239	0.0017913
ZNRD1	0.0018597
GALE	0.0018982
H2BC9	0.0018989
PLD2	0.0019185
ANKIB1	0.0019737
SLC35D3	0.0019892
PML	0.0020086
UCN3	0.0020477
ATP6V1G1	0.0020621
MATN2	0.0020996
PNPLA8	0.0021095
HACE1	0.0021197
AP3M1	0.0021276
FAM241B	0.0021277
LKAAEAR1	0.0021373
GRIA1	0.0021454
THAP6	0.002164
SLC1A7	0.0021784
INMT	0.0022222
PRAC2	0.0022255
ZNF425	0.002242
GBP6	0.0022441
HDAC3	0.0024395
SLC49A4	0.0026166
TNFSF8	0.0026208
KIF5B	0.0026369
GFRA4	0.0026503
LMNTD2	0.0026523
LHFPL4	0.0026794
IPO4	0.0026806
URB2	0.0028056
FUCA1	0.0029676
SULT4A1	0.002979
MSC	0.0030024
AQP9	0.0030095
PTPN18	0.0030103
PARP8	0.0030191
E2F7	0.0031083
GSTA5	0.0031199
MYBPHL	0.0031369
SNX2	0.0031948
CIR1	0.0031959
ZDHHC22	0.0032456
ZFP30	0.0032792
C15orf62	0.0032872
SLC9A1	0.0033485
PCDHGA1	0.0033511
PIK3C2B	0.0033542
ZFP57	0.0033772
PCDHGA2	0.0034091
MBD3L4	0.0034253
HMGCL	0.0034428
PREB	0.0034529
PCDHA1	0.0034559
PCDHA2	0.0034707
LHFPL6	0.0034882
PICALM	0.0035197
MBD3L5	0.0035444
PCDH8	0.003563
FAM107B	0.0036812
PPP1R11	0.0036905
BNIP3	0.003708
PCDHA6	0.0037373
ADAT1	0.0037547
TLL1	0.0038014
PCDHA4	0.0038353
KRTAP4-5	0.0039149
CELA3B	0.0039266
PCDHGB1	0.0039608
PCDHA3	0.0040074
NCLN	0.0040343
SH2D7	0.0040356
PARP14	0.004075
SNAPC3	0.0040869
KRTDAP	0.0041729
WBP1	0.0041764
RNF145	0.0041783
PCDHGA5	0.0042089
PITPNM3	0.0042532
HHIPL2	0.0042534
STOML1	0.0042693
PAK2	0.0043639
CYGB	0.0043669
CHST6	0.0043784
CYP4F3	0.0043942
ZNF571	0.0043978
ZNF510	0.0044158
RINT1	0.0044191
SCRN3	0.0045197
PCDHA7	0.004531
HOXB13	0.0045407
PCDHGB4	0.0045471
SLC35G6	0.0045777
ISCA2	0.0046008
LDAH	0.0046918
ZNF540	0.0047119
PPP1R1A	0.0048177
PCDHGA7	0.0048539
DMKN	0.0049063
CCDC61	0.0049694
GPR68	0.0049765
TSC1	0.0050005
ZFYVE19	0.0050672
HCRTR2	0.005094
PCDHA5	0.0051088
CYTIP	0.0051116
TMEM52B	0.0051172
PCDHGA6	0.0051653
RTBDN	0.0051941
NPC2	0.0052759
OR8D1	0.0053138
ART3	0.0054832
NANOS2	0.0055504
MYT1	0.0055569
LRRD1	0.0055846
FUT5	0.0055926
LEMD3	0.0056153
PCDHGA3	0.0056445
ZNF786	0.0056733
G0S2	0.0056772
PCDHA8	0.0057363
PCDHGA8	0.0057413
TEX36	0.0058103
CCDC151	0.0058231
TFB2M	0.0058287
CNR2	0.0058348
PCDHGB2	0.0058539
VLDLR	0.0058764
PUS7	0.0059448
PRAC1	0.0059582
HSPBAP1	0.0060072
TMPRSS6	0.0060444
PRKCSH	0.0060623
DENND4C	0.0060789
SLCO3A1	0.0060941
INO80B	0.0061024
IQSEC1	0.0061386
GIGYF1	0.0061387
TMEM74	0.0061954
UCK2	0.0062226
POLR2B	0.0062288
PCDHA9	0.0062953
STK32A	0.0063001
PCDHGB3	0.0063011
PRIMA1	0.0063172
IMP4	0.0063393
HORMAD1	0.0063459
GOLPH3L	0.0063604
SHLD1	0.0064125
MCRIP2	0.0064389
SERPINA3	0.00644
PRR30	0.0064684
CDNF	0.0064703
DTL	0.0065803
ZBTB4	0.0066093
SMARCE1	0.0066701
TUBB2B	0.0066948
INTS7	0.0067017
RHBDL1	0.0067062
PPP2R2A	0.0067229
PCDHGA4	0.0067296
HOXB3	0.0067462
CER1	0.0067964
NRCAM	0.0068077
RNF24	0.0068179
SLC6A17	0.0068438
PCDHAC1	0.0068709
PRR4	0.0068836
ZNF790	0.0068914
DYNC2H1	0.0069347
RHOT2	0.0069362
TAF5L	0.0069926
ZNF462	0.0069998
S100P	0.0070173
AC020928.1	0.0070585
CACNG7	0.0071804
MOGS	0.0072143
ABHD5	0.0072161
RNF39	0.0073001
UGT2A1	0.0074327
CFDP1	0.0074766
NKX2-3	0.0074969
C17orf77	0.0075828
UNC93B1	0.007684
FREM1	0.0077153
KRBA2	0.0077887
NUP54	0.0077998
LYPLA2	0.0078295
C6orf120	0.0078491
SMIM1	0.007855
CORO6	0.0079236
H3C7	0.0079308
ARL14	0.0079649
WDR90	0.0080339
AAGAB	0.0080624
TRAPPC10	0.0080644
PCDHA10	0.0080894
BATF2	0.0081052
NUP214	0.008168
NKAIN4	0.0081726
TACC1	0.0082684
BZW1	0.0083292
NOVA2	0.0083742
RSF1	0.0083804
ZNF77	0.0084014
PPP1R14D	0.0084331
TMEM63C	0.0085015
PLCD3	0.0085877
PCDHB14	0.0086037
KRIT1	0.0086075
ADA	0.0086384
YWHAH	0.0086815
SMG8	0.0087325
FAM162B	0.008737
CIPC	0.0087572
TOPBP1	0.0088055
EREG	0.0088084
C18orf63	0.008825
GPR78	0.0088353
PCDHA12	0.0088495
MRPL27	0.0088534
ATP6V0A4	0.0088678
RGS7BP	0.0088723
CD300LD	0.0088928
PCDHA13	0.0088967
PCDHA11	0.0089601
MCTP1	0.0089631
TBCE	0.00897
HAND1	0.008996
PCGF1	0.0090421
HSPA14	0.009069
SLC66A1L	0.0091359
TMEM170A	0.0091869
SLC45A2	0.0092872
STMND1	0.009302
RAD18	0.0093183
SCGB1A1	0.0093369
PCDHGA9	0.0093579
C1orf162	0.0093738
P2RY14	0.0094144
PSMD6	0.0094235
POLR2A	0.0096447
KDSR	0.0097128
ETS1	0.0097637
UGT2A2	0.0097957
GCH1	0.0098687
LBX2	0.0098782
DSTN	0.009887
TEX37	0.0099021
BIRC7	0.0099655
BTLA	0.0099757
