# Supplementary material for: System-Level Analysis of Alzheimer’s Disease Prioritizes Candidate Genes for Neurodegeneration
Source: Front Genet. 2021 Apr 6;12:625246. doi: 10.3389/fgene.2021.625246 (PMC8056044; doi:10.3389/fgene.2021.625246)
Supplement: Supplementary Data Sheet 2 — List of Amygdala Volume Significatn Genes. [file Data_Sheet_2.CSV]

Nominally Significant Genes				Bonferroni-Holm Corrected Genes that reach Genom-Wide Significance
name	p			name	corr_p
APOC1	4.69E-13			APOC1	4.69E-13
TOMM40	2.66E-11
APOE	7.00E-11
C7orf66	2.12E-07
NECTIN2	1.97E-06
TNFSF8	9.25E-06
PLEKHA5	1.15E-05
OR4F15	1.45E-05
TMEM33	1.68E-05
CCDC61	2.52E-05
MR1	4.71E-05
EDN1	9.37E-05
C15orf62	1.53E-04
LSG1	1.91E-04
C1GALT1C1L	2.20E-04
TSC1	2.34E-04
CLEC3B	2.43E-04
ARMC4	2.64E-04
DPRX	2.92E-04
SH2D7	2.93E-04
CACFD1	3.01E-04
KHDRBS2	3.02E-04
DNAJC17	3.39E-04
NOVA2	3.46E-04
WDR41	3.61E-04
UBE2J2	3.88E-04
IGFL4	4.09E-04
GCHFR	4.22E-04
CCNE1	4.60E-04
ARL1	4.74E-04
HOOK1	4.77E-04
CYP2J2	4.78E-04
IER5	4.94E-04
LY75	5.16E-04
NBPF1	0.00053101
DEFB112	5.34E-04
FAR1	5.50E-04
ELP2	5.60E-04
SHISA2	5.95E-04
HSPA14	6.28E-04
RDH5	6.38E-04
MUC4	6.55E-04
CCDC151	6.63E-04
ADH4	7.17E-04
CYP2A6	7.56E-04
B3GAT2	8.78E-04
CARD10	8.87E-04
SLC39A6	9.21E-04
PAK2	9.50E-04
FANCI	9.70E-04
CYP8B1	0.0010144
ATP6V0A4	0.0010441
CELF1	0.0010591
GFRA4	0.0010976
UTP20	0.0010982
PRKCSH	0.0011343
FSD1L	0.0011618
CD63	0.0011715
BEND4	0.0011748
SLCO6A1	0.001177
DUSP23	0.0011869
S100A11	0.0011901
ADH5	0.0012046
EXOSC7	0.0012159
RGS9BP	0.0012233
TRIM14	0.0012369
MALRD1	0.0012739
ZNF77	0.0013362
LY75-CD302	0.0013597
ACBD4	0.0014789
ZHX2	0.0014873
ZNF398	0.0015009
SLCO4C1	0.0015065
ADRB1	0.0015302
MMP19	0.0015728
CDNF	0.0015749
SEMA5B	0.0015761
ZNF35	0.001617
NR2C2	0.0016456
AUTS2	0.0016467
POLG	0.0016548
SLC2A6	0.0016557
PLCD3	0.0018256
THEMIS	0.0018473
DEFB110	0.0019703
MAP3K11	0.0019743
SLC4A4	0.0020105
NANS	0.002012
PARP8	0.0020776
SCNN1D	0.0020806
CLEC1B	0.0021052
N4BP1	0.0021069
ELL2	0.0021761
NEIL2	0.0022278
LHFPL4	0.0022281
LRRC32	0.0022691
MDFI	0.0023767
EGLN2	0.0023777
BLOC1S4	0.0024583
GPR87	0.0025204
ANKRD27	0.0025714
CPD	0.0025729
CER1	0.0025775
ZNF197	0.0025946
PSMA1	0.0026414
ENTHD1	0.0027143
MRPS25	0.0027871
GOLGA6B	0.0028521
SRGAP1	0.0028899
DBX1	0.0029363
MAML1	0.0029679
PTX3	0.002987
JAG2	0.0030005
MIB1	0.0030121
PSMB7	0.0030133
LRRD1	0.0030802
RNASEH2C	0.0031304
C1orf216	0.0031443
BRWD1	0.003182
ARIH1	0.0031893
ETAA1	0.0032796
NCLN	0.0032843
AP3M1	0.0032888
PIK3CB	0.0033104
EXOC8	0.0033174
HEXA	0.0033487
COX6C	0.0034147
GFI1B	0.0034346
AL450447.1	0.0034741
DNTTIP2	0.0035986
NUP54	0.0037003
SARNP	0.003704
OR9K2	0.0037779
ANKIB1	0.0037976
UBL4B	0.0039122
FAM131C	0.003915
RPS12	0.0039356
N6AMT1	0.0040193
HSPB7	0.0041207
CD28	0.0041321
PTPMT1	0.0041434
IL11RA	0.0041945
ADAMTS13	0.0042583
KAT5	0.0043117
PSD4	0.0043232
MRPL40	0.0044724
SLC22A23	0.0045899
APOBEC3A	0.0046838
PALM	0.0047674
SMG6	0.0047862
NDFIP1	0.0048101
GP1BA	0.0048285
VEPH1	0.004835
BLOC1S1	0.0048536
GGN	0.0049348
MZT2B	0.0049808
MYPOP	0.0049987
PSRC1	0.0049993
MYBPHL	0.0050012
HK1	0.0050086
NANOS2	0.0050268
ADAMTS7	0.0050592
FKTN	0.0051245
PITPNM3	0.0051932
TFAP2B	0.0052437
OR10A7	0.0052909
TRABD2A	0.0053389
POU6F2	0.0053389
PCDHB13	0.0053568
PML	0.0054357
INTS7	0.0054533
SIGMAR1	0.0055649
CLSPN	0.0055734
TCF23	0.0056246
ZNF660	0.005626
STARD7	0.0056668
DDI1	0.0056747
IMP4	0.0057087
SNX2	0.0057215
TMEM74	0.0057432
BIRC7	0.0057451
ICE1	0.0058233
CLEC12B	0.0058442
PTPN18	0.0058497
SMPD4	0.0058803
ELF2	0.0058904
CYP51A1	0.0059316
XKR6	0.0060105
OR6C74	0.0060992
SYNDIG1	0.0061044
P2RY13	0.00618
LMO7DN	0.0061895
GUCY1B1	0.0062466
SEC24A	0.0063264
EHHADH	0.0064631
SELP	0.0065323
CCL27	0.0065623
PSMG1	0.0065848
SELENOK	0.0066097
KNL1	0.0067744
CLCNKB	0.0067755
GRB10	0.0067755
LRFN2	0.0068175
LTC4S	0.0068701
IKZF4	0.006947
ENAH	0.0069901
RELL2	0.0069962
ADH6	0.0070297
XPO1	0.007095
KDSR	0.0071219
PDS5A	0.0071225
TMEM202	0.0071399
MUC13	0.0071409
MGAT4B	0.007175
PIRT	0.0072097
CES1	0.0072167
SPRED3	0.0072977
PRR30	0.0074974
AASDHPPT	0.0075056
ADGRB2	0.0075569
CD27	0.0077147
AKAP9	0.0077188
PLEKHH2	0.0077215
PRDM15	0.0078099
NDST1	0.0078145
POLR2B	0.0078251
NABP1	0.0078584
IDH3A	0.0078982
HMGN1	0.0079527
CDH11	0.0080222
ZNF706	0.0080298
ROR2	0.0081322
REG4	0.0081588
GOSR1	0.0081782
ECPAS	0.0082131
NDUFS1	0.0082791
LHFPL6	0.0082792
KRIT1	0.0083536
NEK6	0.0083627
CIB2	0.0084038
EDF1	0.0084997
OR3A3	0.0085555
HIVEP2	0.0085728
ENGASE	0.0086172
CAMLG	0.0086188
ZNF445	0.0086835
GOT1L1	0.0087956
ZNF687	0.0088831
SH3TC2	0.0089209
C1QB	0.0089388
NUDT19	0.0090274
AGO4	0.0090275
GRAMD1C	0.0090365
CEMIP2	0.0090883
GALT	0.0091829
ACTR8	0.0093158
ARID3C	0.0093588
DDX46	0.0094043
KCNK7	0.0094202
KBTBD4	0.0094372
SPINK7	0.0094557
RASGEF1B	0.0094569
PRB4	0.0094998
OSTC	0.0095475
KBTBD3	0.0095547
ZNF425	0.0095667
FAM241B	0.0095694
DCTN3	0.0096754
PRIMA1	0.0096873
TMEM268	0.0097262
MFNG	0.0097349
DHX37	0.009747
FAIM	0.0097531
OR8G1	0.0098003
CLEC4M	0.0098137
RNASE8	0.009819
PATE1	0.0099444
