# Supplementary material for: System-Level Analysis of Alzheimer’s Disease Prioritizes Candidate Genes for Neurodegeneration
Source: Front Genet. 2021 Apr 6;12:625246. doi: 10.3389/fgene.2021.625246 (PMC8056044; doi:10.3389/fgene.2021.625246)
Supplement: Supplementary Data Sheet 3 — MetaGWAS Significant Genes. [file Data_Sheet_3.CSV]

Nominally Significant Genes				Bonferroni-Holm Corrected Genes that reach Genom-Wide Significance
name	p			name	corr_p
NECTIN2	1.90E-173			NECTIN2	1.90E-173
TOMM40	4.92E-155			TOMM40	4.92E-155
APOE	2.86E-154			APOE	2.86E-154
APOC1	8.96E-139			APOC1	8.96E-139
BCAM	1.11E-43			BCAM	1.11E-43
RELB	1.93E-39			RELB	1.93E-39
CEACAM16	3.10E-32			CEACAM16	3.10E-32
BCL3	1.02E-29			BCL3	1.02E-29
EXOC3L2	8.12E-25			EXOC3L2	8.12E-25
PVR	2.56E-21			PVR	2.56E-21
CLPTM1	9.39E-21			CLPTM1	9.39E-21
PPP1R37	6.32E-18			PPP1R37	6.32E-18
CBLC	1.97E-16			CBLC	1.97E-16
BLOC1S3	2.88E-16			BLOC1S3	2.88E-16
BIN1	6.20E-16			BIN1	6.20E-16
PICALM	2.06E-15			PICALM	2.06E-15
SLC24A4	1.80E-14			SLC24A4	1.80E-14
CLU	2.77E-14			CLU	2.77E-14
CEACAM19	2.88E-14			CEACAM19	2.88E-14
MS4A6A	4.39E-14			MS4A6A	4.39E-14
ABCA7	7.78E-14			ABCA7	7.78E-14
IGSF23	8.57E-14			IGSF23	8.57E-14
APOC4	1.01E-13			APOC4	1.01E-13
MS4A4E	3.70E-13			MS4A4E	3.70E-13
MS4A2	8.94E-13			MS4A2	8.94E-13
APOC2	9.47E-13			APOC2	9.47E-13
TRAPPC6A	1.04E-12			TRAPPC6A	1.04E-12
CNN2	1.66E-12			CNN2	1.66E-12
NKPD1	1.03E-11
STAG3	1.38E-11
GPC2	1.44E-11
EPHA1	1.95E-11
MS4A4A	3.64E-11
PVRIG	4.20E-11
CR1	9.72E-11
CLASRP	3.50E-10
MS4A3	6.21E-10
HLA-DRA	7.65E-10
MS4A6E	8.93E-10
CASTOR3	1.21E-09
GEMIN7	1.24E-09
MINDY2	2.14E-09
ZNF232	2.56E-09
CKM	2.58E-09
SLTM	3.39E-09
SORL1	5.70E-09
CASS4	8.17E-09
ACE	8.46E-09
ARHGAP45	2.04E-08
ZNF296	2.54E-08
ZFP3	2.54E-08
CD2AP	3.68E-08
PRL	4.19E-08
B4GALT3	4.33E-08
IL34	5.25E-08
KLC3	5.73E-08
GAL3ST4	6.56E-08
TSBP1	7.72E-08
ZYX	8.01E-08
BCKDK	8.18E-08
ADAM10	9.72E-08
PRSS53	1.05E-07
KAT8	1.09E-07
ERCC1	1.92E-07
PPOX	2.03E-07
RABEP1	2.24E-07
UFC1	2.29E-07
ADAMTS4	2.43E-07
APOA2	2.65E-07
CEACAM20	2.71E-07
PRSS8	2.73E-07
USP21	2.75E-07
AZGP1	3.26E-07
ZNF652	3.27E-07
FAM131B	3.29E-07
ZNF646	3.43E-07
CD33	3.85E-07
CSTF1	4.02E-07
C1orf116	4.14E-07
SCIMP	4.27E-07
DEDD	4.30E-07
ERCC2	4.70E-07
PRSS36	5.39E-07
TLCD3B	6.38E-07
FCER1G	7.35E-07
PPP1R13L	8.33E-07
TMEM184A	8.56E-07
FIBP	8.60E-07
NDUFS2	8.94E-07
RAB8B	9.28E-07
KLHDC9	1.00E-06
MARK4	1.03E-06
ZNF668	1.08E-06
CTSW	1.12E-06
NIT1	1.14E-06
TREM2	1.23E-06
SRCAP	1.32E-06
APH1B	1.36E-06
VKORC1	1.39E-06
STX4	1.56E-06
AC093249.6	1.83E-06
CR1L	1.87E-06
BCL7C	1.91E-06
PLCH1	1.95E-06
C16orf92	2.03E-06
CCDC85B	2.52E-06
YOD1	2.57E-06
PFKFB2	2.63E-06
ZKSCAN1	2.82E-06
TOMM40L	2.88E-06
SPPL2A	2.95E-06
MTSS2	3.92E-06
FOSB	4.22E-06
TMEM259	4.29E-06
MAP11	4.47E-06
FBXL19	5.26E-06
ENAH	5.61E-06
GRIN3B	5.89E-06
ICA1L	5.89E-06
BTNL2	6.43E-06
STX1B	6.44E-06
LAMTOR4	6.58E-06
POLR2E	6.89E-06
TAF6	6.99E-06
FERMT2	7.15E-06
PFDN2	7.22E-06
WDR12	8.80E-06
GNPNAT1	1.03E-05
ACMSD	1.04E-05
TREML2	1.08E-05
DOC2A	1.10E-05
STYX	1.18E-05
GJC3	1.20E-05
CTF1	1.32E-05
HLA-DRB5	1.35E-05
RAPGEF2	1.39E-05
PLCG2	1.40E-05
CARF	1.40E-05
FBXO46	1.43E-05
GNGT2	1.55E-05
MAFK	1.55E-05
MBLAC1	1.63E-05
GALNT10	1.65E-05
TMEM106B	1.66E-05
HSD3B7	1.76E-05
C14orf93	1.77E-05
FAM193B	1.91E-05
PSMC6	1.95E-05
CCDC6	1.99E-05
BHMG1	2.24E-05
SUSD3	2.29E-05
SETD1A	2.36E-05
ZNF3	2.40E-05
USP6	2.77E-05
INO80E	2.79E-05
PLEKHA1	2.82E-05
FOSL1	2.98E-05
C17orf107	3.27E-05
NRF1	3.32E-05
AC125421.1	3.42E-05
EIF4G3	3.44E-05
TAOK2	3.52E-05
PHB	3.54E-05
ALDOA	3.80E-05
PTK2B	4.10E-05
WIPI2	4.18E-05
SLC39A13	4.20E-05
PSMB5	4.37E-05
HBEGF	4.48E-05
RSPH6A	5.06E-05
HIRIP3	5.08E-05
CHRNE	5.12E-05
INCA1	5.52E-05
MAMSTR	5.63E-05
TMEM219	5.70E-05
TBX6	5.95E-05
PITPNA	6.21E-05
CAMTA2	6.49E-05
ABI3	6.78E-05
TAS2R60	6.83E-05
DDX41	6.85E-05
KDM4B	7.01E-05
FUT6	7.05E-05
RBM23	7.19E-05
HLA-DRB1	7.37E-05
PRR14	7.54E-05
AP4M1	7.88E-05
SUPT4H1	7.92E-05
ORAI3	7.97E-05
YPEL3	8.10E-05
FAM241A	8.55E-05
GMFG	8.69E-05
KCTD13	9.21E-05
CHRNA2	9.33E-05
HLA-DQA1	9.45E-05
SPI1	9.56E-05
PHOSPHO1	9.71E-05
ZNF629	9.90E-05
CR2	1.03E-04
GID4	1.06E-04
MINK1	1.07E-04
AJUBA	1.14E-04
CNPY4	1.16E-04
DRC3	1.16E-04
ASPHD1	1.18E-04
USP50	1.24E-04
HP1BP3	1.26E-04
KCNN4	1.32E-04
ITGA2B	1.33E-04
PSMC3	1.41E-04
CD3EAP	1.45E-04
SPAG7	1.46E-04
C16orf82	1.48E-04
HAUS4	1.64E-04
PRMT5	1.65E-04
ENO3	1.68E-04
RTN2	1.70E-04
NRTN	1.71E-04
TMEM265	1.72E-04
EFEMP2	1.74E-04
RASIP1	1.83E-04
HIP1R	1.89E-04
TMEM186	1.98E-04
INPP5K	2.03E-04
ZHX1-C8orf76	2.08E-04
C8orf76	2.08E-04
LILRA5	2.10E-04
EML2	2.13E-04
FAM171A2	2.27E-04
SLC52A1	2.28E-04
ZSCAN21	2.51E-04
GCNT7	0.0002509
MAPK8IP1	2.66E-04
ARHGAP30	2.71E-04
COPS6	2.71E-04
DYNC1LI2	2.72E-04
SREBF1	3.03E-04
FAF1	3.04E-04
LGALS16	3.34E-04
STX6	3.35E-04
ZNF638	3.36E-04
MCM7	3.46E-04
OPA3	3.48E-04
KIF21B	3.60E-04
LRRC25	3.68E-04
TP53INP1	3.72E-04
TERB1	3.72E-04
GRIN2C	3.76E-04
RAPSN	3.87E-04
ZHX1	4.07E-04
EIF4E	4.12E-04
MBOAT7	4.20E-04
ATPAF2	4.48E-04
WDR93	4.48E-04
UNC5CL	4.57E-04
RTF2	4.65E-04
QPCTL	4.72E-04
DRG2	4.78E-04
LYPD5	4.78E-04
TMEM104	4.79E-04
C11orf94	4.96E-04
ASB14	5.08E-04
APP	5.19E-04
FOXA3	5.19E-04
OPN4	5.26E-04
APOM	5.28E-04
SHKBP1	5.37E-04
NDUFA2	5.42E-04
PPP4C	5.50E-04
HLA-DQB1	5.56E-04
PPME1	5.61E-04
GHR	5.64E-04
ZNF594	5.77E-04
SYMPK	5.81E-04
PEX11A	6.32E-04
SLC6A13	6.34E-04
SQSTM1	6.35E-04
PILRA	6.40E-04
METAP2	6.54E-04
ANPEP	6.56E-04
IK	6.65E-04
STRADB	6.92E-04
EPC1	6.96E-04
KIF1C	0.00070899
CCNT2	7.11E-04
TAS2R41	7.37E-04
HSPA4	7.41E-04
NRIP1	7.41E-04
NECTIN4	7.46E-04
OOSP2	7.53E-04
ZNF180	7.73E-04
TRPM7	7.80E-04
TMCO6	7.86E-04
NR1I3	7.89E-04
SLC4A9	7.96E-04
LIPC	7.99E-04
TRIM4	8.05E-04
USF1	8.38E-04
ZNF664	8.40E-04
DMPK	8.43E-04
SCARA5	8.60E-04
STXBP4	8.71E-04
VAC14	8.73E-04
TPCN1	8.75E-04
ANKIB1	9.02E-04
INAVA	9.05E-04
EIF4EBP3	9.06E-04
SH2D5	9.07E-04
CLIC1	9.10E-04
TOM1L2	9.11E-04
ATP8B3	9.16E-04
MRNIP	9.37E-04
TMEM198	9.41E-04
TRIL	9.58E-04
NBEAL1	9.60E-04
LRFN1	9.68E-04
ZNF229	9.79E-04
TSPO2	9.81E-04
REXO1	9.87E-04
ACSL1	0.0010073
CHPF	0.0010089
OR2AE1	0.0010145
DOK3	0.0010213
VPS37B	0.0010213
PEX16	0.0010368
GDPD3	0.0010387
ZMAT2	0.0010409
MYO15A	0.0010531
FAM135B	0.0010658
MYO18A	0.0010957
VASP	0.001099
HAVCR2	0.0011059
GLCCI1	0.0011072
TNS3	0.0011087
SEMA3F	0.0011241
CCDC62	0.0011442
EPHB4	0.0011553
C6orf47	0.0011593
ZKSCAN3	0.0011921
LACTB	0.0011927
KCNH6	0.0012175
P4HA3	0.0012295
IQCD	0.0012479
TSPAN14	0.001274
NANOS2	0.0012785
DYNLRB2	0.0012807
SNAP91	0.0012876
C1QBP	0.0013361
RPN1	0.0013469
SPRY2	0.0013488
SAMD4B	0.0013532
PMM2	0.0013565
AXL	0.0013571
GPANK1	0.0013712
PLXNC1	0.0013907
NAE1	0.0014194
HARS2	0.0014301
ABAT	0.0014339
GNL1	0.0014395
WAC	0.0014501
RPAIN	0.0014785
BAG6	0.001498
PTCH1	0.0015317
HLA-E	0.0015846
COX5A	0.0016135
CD55	0.0016161
NCK2	0.0016193
USP6NL	0.0016268
SAMD13	0.0016364
LTBP4	0.0016526
OBSL1	0.0016573
EPS8	0.0016641
APPL1	0.0016951
XRCC6	0.0016959
FBXO24	0.0017032
PDE4B	0.00171
ASIC4	0.0017342
EPHX2	0.0017493
ITGAX	0.0017546
RBMS1	0.0018007
SYK	0.001802
WDR18	0.0018162
CFAP300	0.0018165
LMAN2	0.0018172
CCDC92	0.0018362
WDR55	0.0018601
DND1	0.0018742
MBIP	0.0018744
GPC5	0.001907
BPTF	0.0019118
TRAPPC10	0.0019685
ODF1	0.0019956
INKA1	0.002006
PRR11	0.0020211
CYP21A2	0.0020357
CSNK1G3	0.0020449
ZSCAN31	0.0020528
PDK4	0.002102
ZCWPW1	0.0021067
FUT3	0.002127
RGS14	0.0021556
SYN2	0.0021688
FKBP5	0.0021748
PRKD1	0.0021809
MYO1C	0.0021839
RNF40	0.0021892
USP8	0.0021965
HARS1	0.0022358
TMC4	0.0022555
NPFFR1	0.0023098
SLC16A3	0.0023227
OR4K1	0.0023264
THEG	0.0023348
HBA2	0.0023541
PSTPIP1	0.0023557
FBRS	0.0023615
PGM2L1	0.0023971
MOB3C	0.0024007
LMBRD1	0.0024114
IZUMO1	0.0024146
MSH5	0.0024575
NUP88	0.0024715
C4B	0.0025174
RFK	0.0025603
NT5C1B	0.002569
HBA1	0.0025852
PPM1N	0.0025865
RITA1	0.0025881
MAT1A	0.0026005
NUP62	0.0026435
CAPS	0.0026505
FRAT1	0.0026507
PMM1	0.0026507
SLC34A1	0.0026564
PFN1	0.0026606
CA12	0.0026731
MCCC1	0.0026787
CDKN2C	0.0027565
PRKD3	0.0027692
MGMT	0.0027699
TSTD1	0.0027851
CYB561	0.0027905
LY6G5C	0.0028051
SAMSN1	0.0028113
MYBPC3	0.0028582
SLC7A9	0.0028627
TAP2	0.0028885
FUT1	0.0029206
CARHSP1	0.0029242
DMWD	0.0029311
RCN2	0.0029444
ZNF806	0.0029629
IGIP	0.003017
RIN3	0.0030213
NDUFAF7	0.0030883
MALT1	0.0030951
BMPR2	0.0031219
GPX2	0.0031228
PROK2	0.0032389
PSMC3IP	0.0032406
WDR81	0.003244
NT5C1B-RDH14	0.0032953
C2CD3	0.0032975
TIMP4	0.003313
COG7	0.0033711
RPE65	0.0034107
CDH24	0.0034118
ZNF839	0.0035015
FAM160A1	0.0035344
SIX5	0.0035362
ITGAM	0.0035938
UBQLN4	0.0036089
POU2F3	0.0036101
RAB21	0.0036132
MRPL55	0.0036269
ZSCAN12	0.0036366
FAM169B	0.0036404
TMEM101	0.003643
STK4	0.0036567
PGBD1	0.0036721
B3GLCT	0.0036912
TEDC1	0.0037178
PRR3	0.0037428
PPIL6	0.003748
AP1AR	0.0037635
SPARCL1	0.0037728
RNF167	0.0037801
DYDC1	0.0037954
ZDHHC19	0.0038033
OR2T11	0.00381
HEXB	0.0038351
EXT1	0.0038521
HTR1F	0.0038588
DEFB113	0.0039015
CUL9	0.0039046
KLRC2	0.0039542
C17orf58	0.0039546
SCARA3	0.0039549
MESP1	0.0039582
DDX54	0.0039807
HBQ1	0.0039854
AGRN	0.0040126
ADSS1	0.0040149
IL24	0.004024
TPBGL	0.0040503
OR5C1	0.0040545
ZSCAN9	0.0040567
RBCK1	0.004075
CTSH	0.0040784
ZFP91	0.0040965
ABHD10	0.0041359
FAM209A	0.0041459
LATS1	0.0041801
LSM12	0.0041981
RASGEF1A	0.0042608
C1orf185	0.0042653
CD93	0.0042738
BLNK	0.0042762
C1QTNF7	0.0043116
HAX1	0.0043344
DYDC2	0.0043781
DESI1	0.0043878
CADPS2	0.0044083
DMRTA2	0.0044577
PIGG	0.0044649
IL37	0.0044679
SATB2	0.0044815
FAM83A	0.0044962
ELOA3D	0.0045076
ELOA3B	0.0045104
FAM219B	0.0045391
GDPD1	0.0045519
LRRC75B	0.0045756
C22orf46	0.0045858
TBC1D7	0.0045927
CEP89	0.0046046
SNX1	0.0046404
FOXO3	0.004642
LY6G5B	0.004655
FCMR	0.0047046
VAV1	0.0047866
ITGAL	0.004787
TMEM230	0.0047874
TANC2	0.0047971
ELOA3	0.004837
PICK1	0.004838
NME2	0.0048465
ART1	0.0048826
AP2A2	0.0048867
NKAIN1	0.0049147
MAP3K7	0.0049237
TIFA	0.0049414
TSHB	0.0049693
CSNK2B	0.0049754
GRAMD1B	0.0050335
MLX	0.0050371
SDR42E1	0.0050537
C1orf35	0.0051029
SERPINF2	0.0051095
ZC3HAV1	0.0051347
ZNF366	0.00516
SRGN	0.0051689
AP4E1	0.0051973
BAALC	0.0052
MUS81	0.0052161
NME1-NME2	0.0052221
TSEN34	0.0052263
NME8	0.0052492
LILRB2	0.0052621
DEFB114	0.0052878
RNF214	0.0052919
STAC3	0.0052946
LAPTM5	0.0053261
IGF2	0.0053779
TRIM47	0.0054055
NPIPA7	0.0054087
NME1	0.0054288
AMIGO3	0.0054419
KCNJ3	0.0054571
CDHR4	0.0055087
PINX1	0.0055192
AC104971.1	0.0055604
UBE2L3	0.005564
PPP1R17	0.0055898
EFNA4	0.0056405
NHLH2	0.0056746
C17orf97	0.0056937
TRAK2	0.0056942
LARGE2	0.0057081
PAIP2B	0.0057176
UBA7	0.0057585
ZBTB24	0.0058154
MARF1	0.0058222
RAI1	0.0058356
ELOA2	0.0058382
GDF15	0.0059122
MED10	0.006055
CARD19	0.0060738
DOCK7	0.0061581
GINM1	0.0062283
GMPPB	0.006238
GP1BA	0.006293
ZSCAN26	0.006308
DEFB133	0.0063646
RNF43	0.0064009
GPR141	0.0064203
LARP4	0.0064378
PSEN1	0.0064412
PHLDA3	0.0064438
MYO1E	0.0064715
PRR12	0.00659
TRNAU1AP	0.0066683
INS-IGF2	0.0066735
SRF	0.0067141
GPATCH8	0.0067697
ADGRE2	0.0067711
CIAO2A	0.0068183
IL20	0.0068544
GNAT1	0.0068548
ZNF703	0.0068562
SPATC1	0.0068823
SRA1	0.0069101
BTBD3	0.0069108
SLC12A9	0.0069113
SNX32	0.0069291
PSMB11	0.0069434
MESP2	0.0069459
PFN3	0.0069666
TRIP6	0.0069803
ALDH8A1	0.0070083
FUT2	0.0070329
GRIA1	0.0071334
STRN4	0.0071714
EZH2	0.0071918
CD164	0.0072043
TNXB	0.0072505
CHID1	0.007286
CALHM3	0.007316
KRIT1	0.0073282
INF2	0.0073622
ATF5	0.0073836
CHURC1	0.0074183
APBB3	0.0074247
ASCC3	0.007449
CADPS	0.0074849
CNTNAP2	0.0075129
ZBTB8B	0.0075332
PURA	0.0075515
NUP50	0.0075613
KATNAL2	0.0075751
VMAC	0.0075766
PUM1	0.0076071
NUP43	0.007722
FRAT2	0.0077714
OXTR	0.0078175
NYAP1	0.0078896
UBN1	0.0079094
SOCS3	0.0079135
TMEM263	0.0079299
TSC22D4	0.0080028
SLC1A5	0.0080219
NAGS	0.0080288
OR51F2	0.0080338
PRKCB	0.008047
TRIOBP	0.0080951
CLTA	0.0080995
USP1	0.0081257
HBS1L	0.0081422
RNF111	0.008155
FRY	0.0082119
SMG8	0.0082437
ATP13A2	0.0082504
TREML1	0.0082668
ZSCAN23	0.0082695
KLF16	0.0082804
FKRP	0.0082872
SMIM22	0.0082955
PCDHA1	0.0083334
CA7	0.0083524
KPNA2	0.0083622
SUSD1	0.0083646
HESX1	0.0084382
HNMT	0.0084541
TRIM49D2	0.0084741
DELE1	0.008496
GHITM	0.008516
GPR4	0.0085256
QPCT	0.008537
ANXA2R	0.0085423
C12orf71	0.0085479
CUL1	0.0086065
PSMD12	0.0086272
OCA2	0.0086534
CD101	0.0086556
LASP1	0.0087006
G6PC3	0.0087098
TBC1D31	0.0087322
HLA-DOB	0.0087678
MICAL1	0.008808
C17orf99	0.0088175
ZMYM2	0.0088562
RGS5	0.0088581
HTRA1	0.0089012
TSPOAP1	0.0089128
MMP13	0.0089165
LHFPL2	0.008918
ADAP1	0.0089304
C4orf45	0.0089363
CAND1	0.0090058
SLMAP	0.0090096
ZNF768	0.0090646
SLC25A11	0.0091405
SHC3	0.0091496
CLCN1	0.0091614
NT5C3A	0.009218
RAB5IF	0.0092425
ANGPTL3	0.0092679
TRAIP	0.009279
SLC38A7	0.0092987
ATAD2	0.0093785
STOML3	0.0093897
PAPLN	0.0093932
DENND4B	0.0094657
ABHD16A	0.0094962
RAET1E	0.0095438
SCG2	0.0095457
TRABD	0.0096061
ILF3	0.009656
CDC5L	0.0096764
HMG20A	0.0096855
MARCHF5	0.0098197
LPXN	0.0099039
GREB1L	0.0099409
TM4SF18	0.0099417
TRIM26	0.0099611
