# Supplementary material for: System-Level Analysis of Alzheimer’s Disease Prioritizes Candidate Genes for Neurodegeneration
Source: Front Genet. 2021 Apr 6;12:625246. doi: 10.3389/fgene.2021.625246 (PMC8056044; doi:10.3389/fgene.2021.625246)
Supplement: Supplementary Data Sheet 4 — Top Hippocampus Network Module GO Terms. [file Data_Sheet_4.XLSX]

## Sheet: mod_0
query

## Sheet: mod_1
query

## Sheet: mod_2
query

## Sheet: mod_3
query
