# Supplementary material for: System-Level Analysis of Alzheimer’s Disease Prioritizes Candidate Genes for Neurodegeneration
Source: Front Genet. 2021 Apr 6;12:625246. doi: 10.3389/fgene.2021.625246 (PMC8056044; doi:10.3389/fgene.2021.625246)
Supplement: Supplementary Data Sheet 6 — Final Hippocampus Scores. [file Data_Sheet_6.CSV]

gene_name	entrez_id	hv_p	mwas_hipp_fp	hv_log_p	mwas_log_hipp_fp	comb_score_hipp
PFN1	5216	0.001559	0.001483516483516484	2.807153884811158	2.8287076238260873	0.9940865059698131
HDAC3	8841	0.0024395	0.005494505494505495	2.6126991775517148	2.2600713879850747	0.9874408650596981
PRKCSH	5589	0.0060623	0.002486263736263735	2.217362575866651	2.604452804443853	0.9854133813922055
APOE	348	1.7778e-12	0.01303571428571429	11.750117098136306	1.8848651668857443	0.9791619734174364
MOGS	7841	0.0072143	0.00581043956043956	2.141805801907374	2.235791011937995	0.977979274611399
NECTIN2	5819	8.1237e-7	0.014052197802197805	6.0902461230257545	1.852255745600877	0.9767402568145979
NACC2	138151	5.1923e-4	0.013859890109890118	3.2846402228755207	1.8582402130761264	0.9752759630547421
PICALM	8301	0.0035197	0.010892857142857145	2.4534943518335015	1.9628581919954333	0.9752759630547421
IQSEC1	9922	0.0061386	0.009739010989010989	2.211930664950455	2.0114851441299706	0.973135841405722
CYB561	1534	0.012396	0.00495879120879121	1.9067184324327546	2.304624177407379	0.9725726514980851
SETX	23064	0.012694	0.005302197802197801	1.8964015060220623	2.2755440746412825	0.9715589096643388
NUP214	8021	0.008168	0.009587912087912088	2.0878842709211463	2.0182759566898762	0.970094615904483
GRN	2896	0.021188	6.043956043956045e-4	1.67391003573644	3.2186787028268498	0.9664902004956071
PAK2	5062	0.0043639	0.016304945054945046	2.3601252099502825	1.7876806603584463	0.9636742509574229
MKNK2	2872	0.021612	0.004010989010989011	1.6653050411328418	2.396748527864619	0.9630547420590223
PML	5371	0.0020086	0.01931318681318682	2.6971065416434947	1.7141460586292319	0.9616467672899301
MINK1	50488	0.01023	0.013324175824175827	1.9901243662878398	1.8753596450467922	0.9597319216039648
ASPSCR1	79058	0.010132	0.013914835164835167	1.9943048188814896	1.8565219339527568	0.9585492227979274
GCHFR	2644	0.01189	0.013914835164835167	1.9248181453813085	1.8565219339527568	0.9565217391304348
WDTC1	23038	0.026384	0.005013736263736264	1.5786593616995563	2.2998385148565625	0.9564654201396711
RNF167	26001	9.1645e-4	0.02322802197802198	3.037891224445839	1.6339877717152953	0.9547758504167605
TRAPPC10	7109	0.0080644	0.01800824175824176	2.0934279390478028	1.7445286876229529	0.9537057895922505
PLCB2	5330	0.027858	0.005879120879120877	1.5550500659501822	2.2306876102998654	0.9528610047307953
PTPN18	26469	0.0030103	0.02232142857142857	2.521390221398772	1.651278013998144	0.9528046857400315
MLF2	8079	0.021413	0.010714285714285716	1.6693224830010644	1.9700367766225566	0.9509461590448299
TOMM40	10452	5.6332e-13	0.027197802197802205	12.249244829386972	1.565466189051506	0.9497634602387925
GPR68	8111	0.0049765	0.022774725274725273	2.303075991594578	1.6425468530987826	0.9485807614327552
RGS19	10287	0.015892	0.01574175824175825	1.7988214436166747	1.8029467616816657	0.9484681234512278
LMF2	91289	0.033411	0.006483516483516485	1.476110525619499	2.188189380678949	0.9457084929038072
SLC25A11	8402	7.2761e-4	0.02858516483516485	3.1381013407864335	1.54385929910141	0.9447510700608245
PHYKPL	85007	0.03894	0.00482142857142857	1.4096040528159872	2.3168242628472133	0.944300518134715
SCRIB	23513	0.042845	0.0020879120879120877	1.3680998528331916	2.6802877913682646	0.9435683712547871
IRF9	10379	0.016263	0.019175824175824186	1.7887993379997433	1.7172459610258948	0.9410340166704213
SCO2	9997	0.040922	0.00552197802197802	1.3880431489643255	2.2579053262285673	0.9410340166704213
ZNF282	8427	0.0017754	0.02956043956043956	2.750703784455723	1.5292891123186856	0.9408650596981302
TNFSF13	8741	0.027963	0.012458791208791212	1.5534162373057008	1.9045240922529418	0.9404708267627844
ARL1	400	7.0275e-5	0.03195054945054946	4.153199145720522	1.4955216689206074	0.9400202748366749
RBM19	9904	0.040276	0.006813186813186811	1.3949536678152525	2.16664970282284	0.9391754899752196
PSD4	23550	0.037153	0.00862637362637363	1.4300061124325523	2.064171735575841	0.9388938950214012
TINF2	26277	0.029765	0.012445054945054948	1.5262941131122278	1.905003181636224	0.9384996620860554
WDR24	84219	0.011114	0.02315934065934066	1.9541296075506396	1.6352738090243137	0.938218067132237
URB2	9816	0.0028056	0.030164835164835153	2.551974247126554	1.520499043534983	0.9379927911691822
PDE1B	5153	0.010981	0.024491758241758237	1.9593581084554634	1.6109800361376827	0.9358526695201622
C19orf25	148223	0.041584	0.008063186813186813	1.3810737378430626	2.0934932780654227	0.9356273935571074
AURKAIP1	54998	0.027544	0.016030219780219766	1.559972990303383	1.7950605232676675	0.9348952466771795
TNFSF12	8742	0.014381	0.02343406593406594	1.8422109137179512	1.630152352481533	0.9339941428249606
SIL1	64374	0.0155	0.022912087912087917	1.8096683018297086	1.639935333011317	0.9338251858526695
SDF4	51150	0.03103	0.014546703296703295	1.5082182244158342	1.8372354192055522	0.9335435908988511
SATB2	23314	0.029501	0.01605769230769231	1.53016326242451	1.794316868151197	0.9325298490651047
LATS2	26524	0.02547	0.018475274725274722	1.5939710550363848	1.7334090949746104	0.9319103401667043
ATP5F1D	513	0.053045	0.00418956043956044	1.2753555462536368	2.3778315399662513	0.9319103401667043
WBP1	23559	0.0041764	0.0321978021978022	2.3791979129096554	1.492173771966984	0.9314034692498311
GIGYF1	64599	0.0061387	0.030782967032967037	2.2119235901948993	1.5116895227779759	0.9311218742960126
EDF1	8721	0.054367	0.004766483516483517	1.2646646309378138	2.3218019045221636	0.9298828564992115
MOB2	81532	0.038414	0.013502747252747253	1.4155104679590251	1.8695778614809015	0.9290380716377562
MFNG	4242	0.051548	0.006620879120879123	1.287788180153766	2.1790843410741876	0.9288127956747015
DNASE2	1777	0.041443	0.012184065934065933	1.3825488141632185	1.9142077594813107	0.9284185627393557
HMGCL	3155	0.0034428	0.03467032967032967	2.4630882057063768	1.4600420287409404	0.927123225951791
STK11	6794	0.046474	0.010535714285714285	1.3327899463469044	1.9773360153640562	0.9266726740256814
RHOT2	89941	0.0069362	0.032197802197802196	2.158878392803456	1.492173771966984	0.926391079071863
NFKBIB	4793	0.061098	0.0033928571428571428	1.213973005848771	2.4694344260533714	0.9252646992565893
SENP3	26168	0.040742	0.014491758241758239	1.389957655560592	1.8388789196793258	0.9252083802658256
SOCS3	9021	0.041614	0.014546703296703297	1.3807605371646383	1.8372354192055522	0.9239693624690245
ATXN7	6314	0.014873	0.0295467032967033	1.8276014220606953	1.5294909689255745	0.9216602838477135
STRN3	29966	0.033163	0.020604395604395614	1.4793461890833732	1.6860401202573558	0.9193512052264023
POLR2A	5430	0.0096447	0.03373626373626373	2.0157112766122034	1.4719030168439071	0.9191822482541113
MAFG	4097	0.04153	0.017527472527472526	1.3816380688901218	1.7562807049278937	0.9188443343095292
EGLN2	112398	0.044674	0.01627747252747253	1.3499451601282515	1.7884130289669145	0.9185627393557108
NPC2	10577	0.0052759	0.037609890109890125	2.2777034447139535	1.4246979355150657	0.918337463392656
SLC16A3	9123	0.0605	0.00789835164835165	1.2182446253475312	2.1024635346234066	0.9182811444018923
LTBP2	4053	0.036523	0.019917582417582423	1.437433556714551	1.7007633770780621	0.9179995494480739
PGPEP1	54858	0.034594	0.020645604395604398	1.4609992189196825	1.685172398726129	0.9179432304573102
PLCD3	113026	0.0085877	0.03578296703296703	2.0661231354770875	1.446323651677494	0.917098445595855
PNPLA8	50640	0.0021095	0.04138736263736266	2.6758204702821002	1.38313224763968	0.916197341743636
HOXB5	3215	0.014752	0.0329120879120879	1.831149096290446	1.4826445655957636	0.9150146429375986
MDM4	4194	0.011333	0.03510989010989013	1.9456551112323694	1.4545705298266745	0.91456409101148906
SECTM1	6398	0.039974	0.02043956043956044	1.3982223918697594	1.6895284481031774	0.9138882631223249
PLXND1	23129	0.076179	0.00210164835164835	1.1181647326114388	2.6774399484954388	0.9135503491777427
CRELD2	79174	0.020866	0.03004120879120879	1.6805607969539504	1.5222825962754	0.9134940301869791
DNLZ	728489	0.057641	0.012115384615384616	1.2392684933210143	1.9166627941812173	0.9133813922054517
PIM3	415116	0.037945	0.02156593406593408	1.4208454428375477	1.6662317269038032	0.9128182022978149
IRF3	3661	0.077642	0.0013186813186813185	1.1099032860377112	2.8798601462734688	0.9127618833070511
CLCNKA	1187	0.074624	0.004793956043956045	1.1271214755931176	2.319305952353857	0.9121986933994143
IFT140	9742	0.058232	0.01365384615384616	1.2348382936280622	1.8647449949157238	0.910283847713449
STK25	10494	0.022973	0.030934065934065953	1.6387822874183182	1.5095629931337282	0.9098896147781032
TMEM259	91304	0.059861	0.013324175824175827	1.2228560323863327	1.8753596450467922	0.9095517008335211
FBRSL1	57666	0.057756	0.014931318681318678	1.2384028922750168	1.8259018352267427	0.9088195539535932
SZRD1	26099	0.049649	0.018598901098901114	1.3040894943761634	1.7305127149639112	0.9085942779905384
RASSF7	8045	0.0012457	0.04601648351648352	2.9045865355515534	1.337086572276192	0.9071863032214462
GNB1	2782	0.0315	0.027623626373626392	1.5016894462103996	1.558719308716295	0.9069610272583916
PUF60	22827	0.049812	0.019532967032967044	1.3026660205738556	1.7092317829192893	0.9069047082676278
AUP1	550	0.084126	0.0031730769230769226	1.0750697603085233	2.4985193994208927	0.905609371480063
INO80B	83444	0.0061024	0.04361263736263736	2.2144993286340884	1.3603876496850427	0.9049335435908988
BCAM	4059	0.062215	0.015013736263736265	1.206104894539819	1.8235112173633343	0.9046519486370804
HLA-A	3105	0.076236	0.00862637362637363	1.1178398986171134	2.064171735575841	0.9043140346924983
CNOT11	55571	0.0181	0.036524725274725264	1.7423214251308154	1.4374130419814704	0.9041450777202072
WFIKKN1	117166	0.017189	0.037445054945054956	1.764749388415599	1.4266055278143823	0.9033566118495157
MBTPS1	8720	0.046068	0.02281593406593407	1.3366006418349703	1.6417617468616426	0.9033566118495157
STK32A	202374	0.0063001	0.044464285714285706	2.2006525570379236	1.3519886799104641	0.9029623789141699
POMT2	29954	0.030094	0.03046703296703298	1.521520083364194	1.5161698374998958	0.9028497409326425
GNAI2	2771	0.08349	0.006112637362637361	1.0783655389462947	2.2137713683321056	0.9017796801081325
PGAP6	58986	0.088437	0.0028434065934065927	1.0533659981777195	2.5461610338561194	0.9014980851543141
RNF40	9810	0.082114	0.007293956043956046	1.0855827916698053	2.137036858231568	0.9008785762559135
TTC31	64427	0.039932	0.027142857142857142	1.398678937558937	1.5663444390614278	0.9007659382743861
RASD1	51655	0.01075	0.042335164835164835	1.9685915357483759	1.3732987449306366	0.9007096192836225
ADORA2A	135	0.080049	0.00903846153846154	1.096644089068786	2.0439054856990815	0.8999211534129309
LYST	1130	0.046392	0.025480769230769234	1.333556904259841	1.5937874653619724	0.8982315836900203
ZNHIT1	10467	0.039157	0.028983516483516488	1.407190588915744	1.5378489240153443	0.8981189457084929
MRPL53	116540	0.026573	0.03541208791208791	1.575559412473523	1.4508484662956531	0.897217841856274
SLC9A1	6548	0.0033485	0.04932692307692306	2.4751496967278017	1.3069159741869643	0.8971615228655102
GALE	2582	0.0018982	0.05072802197802197	2.7216580309390928	1.2947520716620586	0.8957535480964182
ZC3H3	23144	0.043945	0.028269230769230772	1.3570905311917647	1.548686008886623	0.8955282721333634
DMKN	93099	0.0049063	0.0489010989010989	2.3092459000021988	1.310681381340162	0.8953029961703086
OSBP2	23762	0.072237	0.016167582417582413	1.141240298554181	1.7913549164696025	0.895246677179545
PICK1	9463	0.095845	0.004203296703296703	1.0184305382793848	2.376409952831457	0.894345573327326
FUCA1	2517	0.0029676	0.051634615384615376	2.527594637591078	1.2870590535992248	0.8921491326875423
POP7	10248	0.020195	0.041208791208791215	1.694756142493993	1.3850101245933746	0.8920928136967785
KLHDC3	116138	0.073517	0.01714285714285715	1.133612223466731	1.7659167939666318	0.8918112187429601
ENO3	2027	0.083797	0.012115384615384618	1.076771529183179	1.9166627941812173	0.8911917098445595
TMEM74B	55321	0.075676	0.017280219780219777	1.121041831466699	1.762450738203787	0.8896710970939401
LMAN2	10960	0.077645	0.01656593406593407	1.1098865057090828	1.7807840715089045	0.8892768641585943
PGP	283871	0.027658	0.03876373626373626	1.5581792277107165	1.411574369894708	0.8892205451678306
TBC1D22A	25771	0.080205	0.015370879120879127	1.095798556843978	1.813301292784687	0.8886573552601937
TFEB	7942	0.092027	0.009560439560439562	1.0360847353643132	2.019522139702475	0.888432079297139
MAP3K6	9064	0.034723	0.03668956043956045	1.4593827596717903	1.4354574912916642	0.8865172336111737
PITHD1	57095	0.015897	0.047513736263736256	1.798684825766008	1.3231808172986759	0.8839265600360442
NCF4	4689	0.068935	0.023777472527472525	1.1615602200745512	1.6238343114376435	0.8824622662761883
JAK3	3718	0.051923	0.031565934065934075	1.284640222875521	1.5007813549607707	0.8821243523316062
GON4L	54856	0.093125	0.01343406593406593	1.0309337142436508	1.8717925245254359	0.8807726965532777
RHOB	388	0.097818	0.01153846153846154	1.0095812210674189	1.9378520932511554	0.8800405496733499
RNF24	11237	0.0068179	0.05446428571428571	2.1663493729761045	1.2638881876594146	0.8798152737102951
EHD1	10938	0.057269	0.03030219780219781	1.2420804002335117	1.5185258712088652	0.8796463167380041
TYMP	1890	0.10633	0.007912087912087914	0.9733441861229568	2.101708895889825	0.8795899977472403
GP1BA	2811	3.6575e-4	0.060164835164835166	3.4368156652026514	1.2206572688089377	0.8793647217841857
LRRC59	55379	0.038575	0.03895604395604395	1.4136940652648142	1.4094251528020083	0.8792520838026583
CHKB	1120	0.064865	0.026964285714285715	1.1879895775761609	1.569211079713031	0.8791957648118945
CIZ1	25792	0.084853	0.01861263736263737	1.0713327984799113	1.7301920841026126	0.8788578508673125
RGS14	10636	0.032275	0.0421978021978022	1.4911337490615422	1.3747101679535627	0.8779004280243298
TMEM59L	25789	0.068271	0.026730769230769235	1.1657637357699542	1.572988543380704	0.8774498760982203
ENTPD1	953	0.054409	0.03307692307692308	1.264329256054634	1.4804748967272503	0.8767740482090561
CAPS	828	0.088179	0.01811813186813187	1.054634830628141	1.7418865837666717	0.876605091236765
CCND3	896	0.056497	0.03236263736263735	1.2479746126767872	1.4899560931979734	0.8762108583014192
NMT1	4836	0.072814	0.02572802197802197	1.1377851105469299	1.5895936019377999	0.8760982203198918
NDUFA11	126328	0.044105	0.03821428571428571	1.3555121735861415	1.4177742536570097	0.8760419013291282
RNF126	55658	0.11697	0.004587912087912086	0.9319255100923518	2.338384912501473	0.8756476683937824
GPR157	80045	0.015643	0.051236263736263735	1.8056799546965778	1.2904225475043496	0.8755913494030187
AAMDC	28971	0.047607	0.037486263736263736	1.3223291851395633	1.4261278436431406	0.8741833746339266
FSD1L	83856	1.8901e-5	0.06277472527472526	4.723515217890617	1.202215179243187	0.8740707366523992
ACAA1	30	0.074482	0.025824175824175826	1.1279486701402748	1.5879735300493574	0.8740144176616355
PARP14	54625	0.004075	0.05964285714285715	2.389872386924005	1.224441560194636	0.8739580986708718
EXOC7	23265	0.061973	0.03134615384615386	1.2077974799369744	1.503815739230841	0.8739017796801082
SLC22A18	5002	0.083856	0.0217032967032967	1.0764658576414818	1.6634742923586145	0.8733385897724713
MPDU1	9526	0.07838	0.024478021978021982	1.1057947408579163	1.611223679612181	0.8730006758278892
PCYT2	5833	0.04153	0.04146978021978023	1.3816380688901218	1.3822682662899393	0.8718742960126155
LYPLA2	11313	0.0078295	0.057719780219780206	2.106265971553095	1.2386753312431036	0.8718179770218518
KAT5	10524	0.01589	0.05285714285714286	1.7988761027926203	1.2768963159472617	0.8718179770218518
NAPB	63908	0.11321	0.009491758241758241	0.9461152096053079	2.0226533319388387	0.8713111061049786
ELK3	2004	0.056792	0.03473901098901098	1.2457128368338957	1.4591825499686326	0.8711421491326875
PTPRO	5800	0.10529	0.013804945054945056	0.9776128743135618	1.8599653175565294	0.8704663212435233
PREB	10113	0.0034529	0.06207417582417584	2.4618159991417325	1.2070890379818353	0.8696215363820681
MEGF6	1953	0.095662	0.019395604395604404	1.019260543599075	1.712296682597252	0.8684951565667943
ELAVL3	1995	0.045772	0.04133241758241757	1.3394001107322568	1.3837091915729567	0.8683825185852669
SNAPC4	6621	0.031341	0.047060439560439565	1.5038871505747262	1.3273440206835454	0.8680446046406849
LRRFIP1	9208	0.02895	0.04865384615384616	1.538351431936545	1.3128828224589812	0.8674250957422843
ORAI1	84876	0.08914	0.023214285714285715	1.0499273702498424	1.6342446746993637	0.8659608019824285
PDAP1	11333	0.10776	0.015645604395604393	0.9675424172850708	1.8056076552339368	0.8656228880378464
ZNF462	58499	0.0069998	0.06153846153846154	2.154914368576778	1.2108533653148932	0.8653976120747916
XYLT2	64132	0.057434	0.03806318681318681	1.2408309361577472	1.4194948535308054	0.8646091462041
MERTK	10461	0.069065	0.03350274725274725	1.1607419838521145	1.4749195789993066	0.8637643613426448
HLA-G	3135	0.10628	0.01766483516483517	0.9735484542617601	1.7528904107248338	0.8632574904257716
TM9SF1	10548	0.033882	0.048337912087912105	1.4700309618794771	1.3157121124778453	0.8632011714350079
FERMT2	10979	0.098827	0.020467032967032974	1.0051243879116323	1.688945110900763	0.8632011714350079
CD68	968	0.095201	0.02190934065934066	1.0213584897226584	1.6593706919198372	0.8631448524442442
TRIM47	91107	0.079489	0.02940934065934067	1.0996929665615456	1.5315147120185986	0.8629195764811894
SAT2	112483	0.048813	0.04318681318681318	1.311464500202362	1.364648841945667	0.8624127055643163
KIF19	124602	0.080709	0.02917582417582417	1.093078033649691	1.534976866903606	0.8621874296012615
F11	2160	0.015909	0.05787087912087914	1.7983571181617748	1.2375399201861892	0.861567920702861
PSMD4	5710	0.0569	0.04053571428571428	1.2448877336049289	1.3921621698130777	0.8599909889614779
MAP3K11	4296	0.13059	0.007129120879120879	0.8840900781229392	2.1469640214645795	0.8599909889614779
CARD10	29775	3.8961e-4	0.06885989010989012	3.4093699047475186	1.1620336746999833	0.8598220319891867
SMIM29	221491	0.099794	0.021826923076923077	1.0008955693862183	1.6610074821056577	0.8595404370353683
RHBDL1	9028	0.0067062	0.06406593406593408	2.1735234986851344	1.1933728375620793	0.8593714800630773
FAM98C	147965	0.019085	0.05752747252747252	1.7193078357148823	1.2401247063062326	0.8585830141923857
PI4KB	5298	0.10428	0.020920329670329665	0.9817989775037087	1.6794314759769948	0.8580761432755125
USP34	9736	0.011949	0.06188186813186814	1.9226684388710096	1.2084365839979554	0.8580198242847488
SQSTM1	8878	0.1184	0.01428571428571429	0.926648297613099	1.8450980400142567	0.8579071863032215
NUP153	9972	0.099727	0.023131868131868145	1.0011872452637576	1.6357892921494062	0.8573439963955846
LIME1	54923	0.12667	0.011112637362637364	0.8973262294510732	1.9541828577007647	0.8563302545618382
TNFAIP2	7127	0.06449	0.039436813186813184	1.1905076230626581	1.4040981868165312	0.8561612975895472
PHPT1	29085	0.069404	0.0379532967032967	1.1586154988842405	1.420750494396526	0.8555417886911466
GATD3A	8209	0.010559	0.06351648351648351	1.976377210120993	1.1971135539005646	0.855485469700383
RRAS	6237	0.13691	0.006250000000000001	0.8635648295416174	2.2041199826559246	0.8552601937373282
IMP4	92856	0.0063393	0.06671703296703296	2.197958695260419	1.175763275840001	0.8548659608019824
NTHL1	4913	0.010113	0.06398351648351647	1.9951199927593657	1.1939318951143754	0.8548096418112188
YWHAH	7533	0.0086815	0.06494505494505495	2.061405230417843	1.1874539114398381	0.8546970038296914
PRR12	57479	0.064053	0.040370879120879125	1.1934605247337498	1.3939317932404245	0.8543027708943456
SIRT7	51547	0.04153	0.049890109890109884	1.3816380688901218	1.3019855394639896	0.8541901329128182
GGN	199720	0.010235	0.06418956043956045	1.9899121530014756	1.1925355982887238	0.8541901329128182
SLC29A1	2030	0.018786	0.06050824175824178	1.726165681999441	1.2181854665649703	0.8535706240144176
NELFB	25920	0.10986	0.021250000000000005	0.9591604053146598	1.6726410656136697	0.8525568821806713
SLC38A1	81539	0.13693	0.008736263736263735	0.8635013918433009	2.0586742636646234	0.8517684163099797
GRIN3B	116444	0.10288	0.02568681318681319	0.9876690444198531	1.5902897727765382	0.8505857175039423
DOCK2	1794	0.0012412	0.07267857142857144	2.9061582330878717	1.1385936177809803	0.8502478035593602
ILF3	3609	0.11946	0.018241758241758246	0.9227774895889468	1.7389333042810384	0.8502478035593602
PARP8	79668	0.0030191	0.0717032967032967	2.5201225018397917	1.144460876310775	0.8500788465870691
SRP68	6730	0.061709	0.044285714285714275	1.2096514913104681	1.3537363461799843	0.8490087857625591
CABIN1	23523	0.089322	0.032609890109890106	1.049041561247269	1.4866506646944648	0.8486145528272133
S1PR4	8698	0.02098	0.061730769230769214	1.678194516142461	1.2094983112299271	0.8483892768641585
LRP3	4037	0.11879	0.019752747252747255	0.9252201176680673	1.7043724932661732	0.8483329578733949
D2HGDH	728294	0.027291	0.058392857142857135	1.5639805505695659	1.2336402743459145	0.8481076819103401
SBNO2	22904	0.14913	0.0038049450549450517	0.8264349821413384	2.419651610248589	0.8477697679657581
HNRNPAB	3182	0.066389	0.043406593406593405	1.1779038729670683	1.3624442966946333	0.8473755350304123
NUDT14	256281	0.10565	0.0265521978021978	0.9761304986116679	1.5758995252844843	0.8471502590673575
KPNA3	3839	0.056904	0.04679945054945056	1.2448572043102057	1.3297592457451597	0.8470939400765938
PDPK1	5170	0.12468	0.017664835164835167	0.9042032063951978	1.752890410724834	0.8467560261320117
NDUFS6	4726	0.016509	0.06460164835164836	1.782279232469181	1.1897564005669576	0.8465870691597207
MAP1S	55201	0.14154	0.009148351648351651	0.8491208087307609	2.038657150142736	0.846530750168957
STUB1	10273	0.017977	0.06394230769230769	1.745282781576772	1.1942116939956757	0.8464744311781933
RANBP3	8498	0.026796	0.05973901098901099	1.5719300308809372	1.2237419716477012	0.8464744311781933
PLOD3	8985	0.039366	0.05425824175824176	1.4048787118590569	1.2655342836865768	0.8464181121874296
IL11RA	3590	0.12801	0.016510989010989015	0.8927561024210254	1.7822269116463163	0.8463054742059022
SH3TC1	54436	0.070649	0.042815934065934064	1.1508939809853518	1.3683945770361974	0.8459112412705564
FAM89B	23625	0.072217	0.042005494505494505	1.1413605567636256	1.3766938982367358	0.8459112412705564
SDC4	6385	0.031685	0.05729395604395605	1.4991462885387417	1.2418911894672058	0.845798603289029
CLPTM1L	81037	0.11601	0.022197802197802208	0.9355045732072721	1.6536900228744695	0.8455170083352106
DEDD	9191	0.12088	0.020068681318681322	0.917645548669031	1.6974811633787403	0.845460689344447
CCDC127	133957	0.084805	0.036456043956043974	1.071578541512218	1.4382304607846204	0.8454043703536832
AP3M1	26985	0.0021276	0.07461538461538463	2.6721100183514572	1.127171618040592	0.8448411804460464
GNB2	2783	0.1303	0.016785714285714286	0.8850555842874153	1.7750601734065017	0.844559585492228
FCGR3B	2215	0.095737	0.032197802197802196	1.0189201856263594	1.492173771966984	0.8445032665014643
BIRC7	79444	0.0099655	0.0692032967032967	2.0015009065175944	1.159873216150943	0.8444469475107006
PRELID1	27166	0.086384	0.03616758241758242	1.0635666898728326	1.4416805202069691	0.8442216715476458
OPA3	80207	0.050002	0.05112637362637363	1.3010126242321314	1.291355010518289	0.8432642487046632
EBI3	10148	0.097828	0.0321978021978022	1.0095368251194023	1.492173771966984	0.842588420815499
TSPO	706	0.12393	0.020274725274725274	0.9068235503037515	1.6930450218260145	0.842588420815499
SYNGR2	9144	0.12865	0.01853021978021978	0.8905902094536347	1.7321194296411329	0.8417999549448074
RAB35	11021	0.097059	0.03311813186813186	1.0129641875387547	1.4799341689355836	0.8414057220094616
ALDH3B1	221	0.03327	0.059615384615384605	1.4779471991311774	1.2246416498005266	0.8407298941202974
MBNL2	10150	0.073259	0.044093406593406596	1.13513901383754	1.355626346908165	0.8407298941202974
UNC13D	201294	0.14053	0.013530219780219779	0.8522309537398529	1.8686951488154255	0.8402793421941879
ZNF77	58492	0.0084014	0.07266483516483518	2.0756483375556654	1.1386757072778513	0.8398851092588421
LILRB1	10859	0.014697	0.06884615384615383	1.832771305824007	1.1621203169909249	0.839716152286551
TBC1D1	23216	0.14814	0.009574175824175824	0.8293276596844241	2.0188986012150276	0.8396035143050237
MRNIP	51149	0.083907	0.040054945054945064	1.0762018063398315	1.3973438596671002	0.8394345573327326
CHRNA7	1139	0.1084	0.02973901098901099	0.9649707177976319	1.5266734786236529	0.8390403243973868
MED9	55090	0.016402	0.06850274725274724	1.7851031924397796	1.1642920110946742	0.8387024104528047
MYO9B	4650	0.1568	0.005521978021978021	0.8046539416515803	2.2579053262285673	0.838646091462041
GDF15	9518	0.15709	0.00550824175824176	0.8038514603008745	2.2589870066928546	0.8385334534805137
UTS2R	2837	0.053939	0.05199175824175826	1.268097109394208	1.2840654954769455	0.8384771344897499
UPF1	5976	0.06218	0.04916208791208792	1.206349282292827	1.3083696809230327	0.8384771344897499
TRIM39	56658	4.0095e-4	0.07898351648351651	3.3969097821877816	1.1024635346234066	0.8376323496282947
TMSB10	9168	0.1383	0.016978021978021975	0.8591778198906894	1.7701129085602403	0.8368438837576031
HSP90AB1	3326	0.10944	0.031071428571428573	0.960823915623959	1.5076387787236007	0.8359427799053841
COL4A2	1284	0.095401	0.037115384615384626	1.0204470729667043	1.4304460346270254	0.8356611849515657
C1QTNF12	388581	0.010483	0.07343406593406594	1.9795144142034486	1.1341024248925187	0.8350416760531651
EPAS1	2034	0.14429	0.014848901098901102	0.8407637665870961	1.8283056853597268	0.8349853570624014
CLIC6	54102	5.1445e-4	0.0803159340659341	3.2886568284414914	1.0951982854757532	0.8344784861455282
FTH1	2495	0.049405	0.055755494505494496	1.3062290963693772	1.2537123279957518	0.834365848164001
XPO7	23039	0.063402	0.050480769230769225	1.1978970421929684	1.2968740358928235	0.8339716152286551
PCGF1	84759	0.0090421	0.07491758241758241	2.0437306942484135	1.1254162457074262	0.833802658256364
FXR2	9513	0.058682	0.052637362637362635	1.2314950929514201	1.2787058789065304	0.8330705113764362
TAF1C	9013	0.041372	0.06034340659340659	1.3832934839880058	1.2193701760477167	0.8330141923856724
SLC2A6	11182	0.036144	0.06221153846153846	1.4419637864237123	1.20612905863008	0.8329578733949088
BRICD5	283870	0.029263	0.06486263736263738	1.5336811526926433	1.1880053965703288	0.832563640459563
LRP12	29967	0.13943	0.019134615384615385	0.8556437726318166	1.7181802628890737	0.8323946834872719
IKBKE	9641	0.15723	0.009368131868131869	0.8034645855777441	2.0283470046565584	0.8322820455057446
GPR155	151556	9.8985e-4	0.08123626373626375	3.0044306125821962	1.0902500591229383	0.8321130885334534
TUBB4B	10383	0.09888	0.03736263736263737	1.0048915422552593	1.4275624752788385	0.8320004505519261
OLFML2B	25903	0.011521	0.0745467032967033	1.9385098233751845	1.127571557733561	0.8319441315611624
MCTP1	79772	0.0089631	0.07568681318681317	2.0475417581897166	1.1209797804612522	0.831831493579635
VIPAS39	63894	0.087566	0.042486263736263734	1.0576644883373616	1.3717514593098583	0.8317751745888714
CAMTA2	23125	0.16262	0.006607142857142859	0.788826043271506	2.1799863029392053	0.8317188555981077
ACAP3	116983	0.10451	0.035494505494505495	0.9808421522607177	1.4498388699899907	0.8314372606442892
HSPG2	3339	0.16519	0.005906593406593404	0.7820162468235627	2.228662923733451	0.8302545618382519
C15orf62	643338	0.0032872	0.08030219780219783	2.4831738717461853	1.0952725682916193	0.8302545618382519
NFE2L1	4779	0.029654	0.06627747252747254	1.5279167167766428	1.1786340616332258	0.829691371930615
POLR2B	5431	0.0062288	0.07833791208791208	2.2055956136259134	1.1060280077279316	0.8296350529398513
UBE2J2	118424	0.013146	0.07489010989010988	1.881206372055651	1.1255755321504013	0.8292408200045055
SLC2A4RG	56731	0.11428	0.03256868131868132	0.9420297682892946	1.487199825334849	0.8287339490876323
HLA-DQA1	3117	0.031527	0.06600274725274725	1.5013173532429827	1.180437987308473	0.8282270781707591
ODF2	4957	0.13646	0.022403846153846163	0.8649946330561126	1.6496774182727612	0.8282270781707591
PAX5	5079	0.064226	0.05306318681318681	1.1922891250359113	1.2752066711682168	0.8281144401892319
WDR90	197335	0.0080339	0.07802197802197802	2.0950735783447603	1.1077830436020184	0.8280018022077045
CAPN15	6650	0.06554	0.052664835164835166	1.183493562953643	1.2784792707709933	0.8278328452354133
RBPJL	11317	0.089847	0.043750000000000004	1.0464964194475748	1.3590219426416679	0.8274949312908313
PIGQ	9091	0.024786	0.07045329670329671	1.6057935546397704	1.1520986802472837	0.8271006983554855
EIF6	3692	0.11352	0.034038461538461545	0.9449276175505824	1.4680300772729924	0.826650146429376
TSPAN1	10103	0.082485	0.04686813186813187	1.0836250212624396	1.3291223568175516	0.8265938274386123
PRMT8	56341	0.13683	0.02342032967032967	0.8638186730393992	1.6304069959845207	0.8264811894570849
MYPOP	339344	0.018233	0.07380494505494509	1.7391418680288595	1.131914538744343	0.8264248704663213
SKIL	6498	0.059365	0.05600274725274725	1.2264695278610858	1.2517906678608803	0.8258616805586844
HELZ2	85441	0.15406	0.014917582417582422	0.8123101064748159	1.826301554060209	0.8256927235863933
SNX33	257364	0.17745	3.983516483516481e-4	0.7509239963163884	3.3997333814140815	0.8256364045956296
FABP3	2170	0.035246	0.06625	1.4528901631122522	1.1788141173911546	0.8252421716602838
HLA-C	3107	0.061848	0.05568681318681317	1.2086743397374893	1.2542476349560474	0.824510024780356
ATP1B2	482	0.059737	0.05668956043956042	1.2237565915102744	1.2464969104356214	0.824510024780356
FCHO1	23149	0.065545	0.05450549450549453	1.1834604322001536	1.263559715830896	0.824510024780356
TRIM14	9830	0.076677	0.050439560439560445	1.1153348873032753	1.2972287067838324	0.8239468348727191
RHBDD3	25807	0.089377	0.0456456043956044	1.0487742268216829	1.340601038034326	0.8238341968911918
CD7	924	0.11979	0.03289835164835164	0.921579435086	1.4828258615624552	0.8233273259743186
CERCAM	51148	0.12866	0.02899725274725274	0.8905564529356507	1.537643146005381	0.8230457310205002
GLYR1	84656	0.15972	0.013598901098901104	0.7966406984777	1.866496184715487	0.8229330930389728
ADAM19	8728	0.073985	0.05197802197802198	1.13085632185771	1.284180251583282	0.822876774048209
CD55	1604	0.085655	0.04781593406593407	1.0672472805790332	1.3204273560287487	0.8224825411128632
PANK2	80025	0.025302	0.07247252747252746	1.596845148601493	1.1398265924387097	0.8222572651498086
SART1	9092	0.053578	0.060549450549450566	1.2710135020972626	1.2178897934693085	0.8221446271682812
POMC	5443	0.10758	0.03987637362637363	0.9682684600541736	1.3992843434813633	0.8215251182698806
RAB4B	53916	0.16539	0.011469780219780219	0.7814907528010685	1.9404449038294351	0.8211872043252985
CDC25B	994	0.080499	0.05039835164835165	1.094209514628149	1.2975836675570893	0.8208492903807164
RBCK1	10616	0.14002	0.02497252747252748	0.853809926684073	1.6025375004270883	0.8207929713899527
PRXL2C	195827	0.013328	0.0784065934065934	1.8752350159372877	1.1056474148704278	0.8206240144176616
INTS11	54973	0.17343	0.008489010989010993	0.7608757759052222	2.0711429042242213	0.81983554854697
BRF2	55290	0.13126	0.0300824175824176	0.8818676000790957	1.5216872644729187	0.8196102725839153
APOC1	341	4.8726e-15	0.0882967032967033	14.312239239126187	1.0540555112217302	0.8194976346023879
DHRS7B	25979	0.046992	0.06434065934065936	1.327976070821275	1.1915144929127115	0.8188781257039874
CIR1	9541	0.0031959000000000002	0.08623626373626374	2.4954068182590596	1.0643100679490136	0.8183149357963505
SETD1B	23067	0.14558	0.02353021978021978	0.8368982849560246	1.6283740163475267	0.8183149357963505
CD44	960	0.13028	0.031854395604395604	0.8851222501071645	1.4968306306750498	0.8176391079071863
PCYT1A	5130	0.16319	0.01552197802197802	0.7873064575789737	1.8090529358296175	0.8170759179995495
CPNE7	27132	0.08238	0.05190934065934066	1.0841782123796013	1.2847544873960226	0.8163437711196215
RAB24	53917	0.1507	0.02186813186813187	0.8218867476853682	1.6601883159113868	0.8160621761658031
HSP90B1	7184	0.081455	0.05237637362637363	1.0890822519845478	1.2808645740393665	0.8158369002027483
SEMA6C	10500	0.12262	0.035755494505494506	0.9114386882087845	1.4466572112038014	0.815724262221221
SLC25A39	51629	0.048763	0.06546703296703298	1.3119095835424404	1.1839773413025998	0.8153300292858752
ZNF197	10168	0.022179	0.07695054945054945	1.6540580390828201	1.1137882748254877	0.814823158369002
CEP170B	283638	0.17749	0.009148351648351651	0.7508261105928876	2.038657150142736	0.81476683937823835
MGMT	4255	0.12584	0.03520604395604395	0.9001812903847696	1.4533827731287932	0.8142599684613652
CEP164	22897	0.039642	0.07048076923076924	1.4018444428080385	1.1519293646576523	0.813922054516783
IPPK	64768	0.083559	0.05273351648351649	1.0780067661196924	1.2779132671956321	0.8136967785537284
CASKIN1	57524	0.044627	0.06842032967032965	1.3504023071374487	1.164814837580654	0.813584140572201
MAST3	23031	0.16355	0.017568681318681324	0.7863494515389996	1.7552608348343832	0.8133588646091462
HPCAL1	3241	0.14409	0.02771978021978022	0.8413661586413754	1.5572102174121454	0.8123451227753998
NADK	65220	0.1781	0.010673076923076931	0.7493360805367565	1.9717103605121227	0.8118945708492904
LRRC25	126364	0.14277	0.02881868131868132	0.8453630404815801	1.5403258954554981	0.811612975895472
HID1	283987	0.15184	0.02407967032967034	0.8186138049167826	1.6183494632192421	0.8112750619508898
OXT	5020	0.1408	0.03013736263736265	0.8513973451939065	1.5208947560743447	0.8112187429601262
MED26	9441	0.18318	0.008420329670329673	0.7371219453176945	2.074670904794622	0.8111061049785988
SLC25A45	283130	0.11159	0.04369505494505494	0.9523747224182164	1.3595677102056738	0.8109934669970714
RCOR1	23186	0.11219	0.04377747252747255	0.9500458519779537	1.3587493158393043	0.8104302770894346
RRBP1	6238	0.010301	0.08560439560439559	1.9871206128287102	1.0675039346485293	0.8103176391079072
DNTTIP2	30836	3.8726e-4	0.09204670329670327	3.4119973588786445	1.0359917613771226	0.809810768191034
DNAJC17	55192	0.0010913	0.09162087912087911	2.9620558447969016	1.0380055453964883	0.8091349403018698
GSDMD	79792	0.13797	0.032568681318681306	0.8602153357062999	1.4871998253348493	0.8090786213111061
CCDC115	84317	0.022273	0.0795879120879121	1.6522212829346357	1.0991528884452941	0.8089096643388151
RAB11FIP3	9727	0.15199	0.025576923076923077	0.8181849850005257	1.5921517026677134	0.8089096643388151
DUSP23	54935	0.026578	0.07785714285714286	1.575477702913367	1.1087015377376144	0.8088533453480513
KAZN	23254	0.10594	0.04686813186813187	0.9749400314004211	1.3291223568175516	0.8086280693849967
ARHGAP12	94134	0.14305	0.030673076923076935	0.8445121378587185	1.513242656241599	0.8085717503942329
PSME2	5721	0.13625	0.033887362637362646	0.86566348905132	1.469962229823301	0.8084591124127055
KCNK6	9424	0.11327	0.04442307692307692	0.9458850994894141	1.3523913637426548	0.8084027934219419
ARHGAP27	201176	0.18603	0.009024725274725275	0.7304170139333869	2.0445660097532565	0.8082901554404145
SMYD3	64754	0.0014782	0.09179945054945055	2.830266802057482	1.0371599181893438	0.8081211984681235
TOR4A	54863	0.1107	0.04545329670329671	0.9558523791212772	1.342434612153184	0.8078396035143051
KCTD5	54442	0.084391	0.0556730769230769	1.0737038668666619	1.2543547755713442	0.8075016895697229
DIAPH1	1729	6.9529e-4	0.09276098901098903	3.15783401680459	1.0326346295928546	0.8073890515881955
EIF4EBP1	1978	0.083088	0.05649725274725274	1.0804616947490189	1.2479726698038622	0.8070511376436135
AMBRA1	55626	0.098444	0.05019230769230768	1.0068107482541353	1.2993628362965184	0.8070511376436135
SRF	6722	0.071787	0.06164835164835165	1.1439541955827557	1.2100785310649322	0.8068821806713223
TRRAP	8295	0.15259	0.02673076923076922	0.8164739269782784	1.5729885433807043	0.8064316287452129
DNPEP	23549	0.19986	0.0026785714285714286	0.6992741169251795	2.5720967679505193	0.8058684388375761
RELB	5971	0.012805	0.08619505494505493	1.8926204171955514	1.0645176491599615	0.8058121198468123
HOMER3	9454	0.18119	0.012458791208791212	0.7418657750072294	1.9045240922529418	0.805699481865285
POLR2D	5433	0.069409	0.06270604395604397	1.158584212586697	1.2026905974427193	0.8054742059022302
CEMIP2	23670	0.020929	0.08265109890109891	1.6792515220128263	1.0827513678213814	0.804629421040775
NKD1	85407	0.11717	0.044574175824175825	0.9311835700777802	1.350916678176649	0.8044604640684839
COL18A1	80781	0.19791	0.005260989010989015	0.7035322611998848	2.2789326053444143	0.8044604640684839
TMEM11	8834	0.08949	0.055192307692307686	1.048225491918275	1.2581214469008069	0.8044041450777202
ZNF786	136051	0.0056733	0.09131868131868133	2.246164250650046	1.0394403685369826	0.8033340842532102
METTL26	84326	0.017133	0.08564560439560441	1.766166585115566	1.0672949214984757	0.8033340842532102
NR6A1	2649	0.17505	0.01789835164835165	0.7568378848989485	1.7471869636004524	0.8031651272809192
OGDH	4967	0.17307	0.019107142857142854	0.7617782063221953	1.718804249320991	0.8031088082901554
AQR	9716	0.15314	0.028461538461538465	0.8149113572420804	1.5457416282398417	0.8027708943455734
RRP7A	27341	0.13984	0.035439560439560445	0.8543685847096723	1.450511673349807	0.8027708943455734
ADCY3	109	0.17777	0.01688186813186813	0.7501415275826289	1.772579496426583	0.802658256364046
ZNF101	94039	0.15557000000000001	0.02762362637362637	0.8080741482885637	1.5587193087162954	0.8025456183825186
DVL3	1857	0.081227	0.05960164835164836	1.0902995864985798	1.2247417291838252	0.802489299391755
AP3B1	8546	0.11614	0.04585164835164836	0.9350181783026946	1.3386450469698092	0.8023766614102276
MAVS	57506	0.028604	0.0799175824175824	1.543573230631168	1.097357662401997	0.8023203424194638
RRP36	88745	0.1208	0.043969780219780215	0.917933065714887	1.356845705168905	0.8021513854471728
MEN1	4221	0.15926	0.026263736263736244	0.7978932886097639	1.5806434913729563	0.8020387474656454
MRPL17	63875	0.012716	0.08847527472527471	1.8956494807572648	1.0531780801571262	0.8010813246226628
SCAF1	58506	0.052219	0.07149725274725276	1.2821714492239182	1.1457106454664823	0.801025005631899
TNFSF8	944	0.0026208	0.09453296703296704	2.5815661199196756	1.024416711028126	0.8009123676503717
TCEA2	6919	0.12676	0.04277472527472526	0.8970177694817371	1.368812771080936	0.8005744537057896
GMEB2	26205	0.080921	0.061016483516483526	1.0919387589734222	1.214552825100582	0.799954944807389
USP21	27005	0.20183	0.006112637362637364	0.6950142797933277	2.2137713683321056	0.7998986258166254
UBN1	29855	0.20054	0.0068131868131868145	0.697798989394618	2.1666497028228395	0.7998423068258617
EIF4A1	1973	0.13481	0.03976648351648352	0.8702778913041223	1.4004828112495822	0.7995607118720433
KCNQ1	3784	0.19609	0.010302197802197804	0.707544553479364	1.987070115921337	0.7986596080198243
MR1	3140	8.8336e-4	0.0970054945054945	3.053862270203937	1.013203666085959	0.7983780130660059
GZF1	64412	0.12372	0.044876373626373624	0.9075600886688586	1.3479822448375998	0.7982090560937148
FAM160B2	64760	0.13715	0.03914835164835164	0.8628041880594518	1.407286519304527	0.7980964181121875
ELAVL1	1994	0.017311	0.08793956043956043	1.7616778436244458	1.0558157095049236	0.7977585041676053
CNN2	1265	0.16486	0.02578296703296703	0.7828847044923161	1.5886671066916909	0.7976458661860779
SAMD4A	23034	0.13493	0.04072802197802198	0.8698914796390635	1.3901066816127559	0.7973642712322595
SLC12A2	6558	0.071295	0.06631868131868132	1.1469409266495603	1.1783641178877255	0.7972516332507321
NISCH	11188	0.12862	0.043585164835164836	0.8906914947532509	1.360661307212625	0.7970263572876775
TBC1D16	125058	0.18496	0.01755494505494506	0.7329221832595649	1.7556005254906557	0.7957310205001127
ZNRD2	10534	0.096853	0.05686813186813187	1.013886922562142	1.2451310381921383	0.7955620635278216
MPPED1	758	0.10699	0.05332417582417582	0.9706568124808934	1.2730758482606932	0.7949988736201847
EPS8L2	64787	0.079199	0.0642032967032967	1.1012803019613107	1.192442671256829	0.7943793647217842
DDX19A	55308	0.16023	0.03028846153846154	0.7952561673112002	1.5187227855091798	0.7942104077494931
EDN1	1906	0.012416	0.09166208791208788	1.9060182960858867	1.037810254462266	0.7941540887587294
GOLGA2	2801	0.19403	0.01449175824175825	0.7121311163214398	1.8388789196793256	0.7940414507772021
RAI1	10743	0.049133	0.07586538461538461	1.30862671757353	1.11995633608936	0.7939851317864384
CCDC142	84865	0.029236	0.08439560439560441	1.5340820467880647	1.0736801722895815	0.7938161748141473
CYP1A1	1543	0.19173	0.015837912087912097	0.7173099277317818	1.800302072018338	0.7936472178418563
TRIM13	10206	0.13434	0.043392857142857136	0.8717946560373261	1.3625817534078883	0.7935345798603289
FBXO6	26270	0.080871	0.06429945054945056	1.0922071866433496	1.191792738185595	0.7926897949988736
ATP13A1	57130	0.1719	0.025439560439560437	0.7647241233129476	1.5944903969671218	0.79263347600811
CCNL2	81669	0.099276	0.05815934065934067	1.0031557296250002	1.235380525629644	0.7913381392205452
CD74	972	0.13865	0.04278846153846154	0.8580801260861196	1.3686733283178487	0.7912255012390178
MRGBP	55257	0.17129	0.02684065934065934	0.766267990633954	1.5712068199302829	0.790831268303672
ANO1	55107	0.071421	0.07037087912087912	1.1461740733333585	1.152607023436696	0.7898175264699256
PINK1	65018	0.2068	0.010357142857142858	0.684449465578095	1.9847600334432631	0.7896485694976346
PNPLA2	57104	0.080505	0.0662774725274725	1.0941771456572833	1.178634061633226	0.7895922505068709
MGAT4B	11282	0.18352	0.021304945054945044	0.7363165994428076	1.6715195814994324	0.7894232935345799
PKP3	11187	0.21619	0.005274725274725272	0.6651643984736441	2.2778001549455067	0.7894232935345799
CERS3	204219	0.023677	0.08892857142857144	1.6256733258504399	1.0509586842464829	0.7893669745438162
ARID4B	51742	0.016518	0.09207417582417586	1.782042538223026	1.0358621599193107	0.7891416985807614
MCRIP2	84331	0.0064389	0.09796703296703295	2.191188319710707	1.0089200448097202	0.7886911466546519
PRSS27	83886	0.025685	0.08828296703296702	1.590320429939644	1.0541230794026373	0.7884658706915972
CD4	920	0.012728	0.09424450549450554	1.8952398333614748	1.025743959986626	0.7883532327100699
N4BP1	9683	0.023485	0.08958791208791206	1.6292094354807323	1.0477505848430992	0.7882405947285425
DDX56	54606	0.1885	0.020741758241758237	0.7246886454581883	1.683154432019868	0.7876774048209056
FRS3	10817	0.068888	0.07215659340659339	1.1618564237769913	1.1417239785099287	0.7875647668393783
PSMD8	5714	0.029656	0.08719780219780221	1.5278874269784928	1.0594944612302266	0.7868889389502141
PBX2	5089	0.12504	0.05026098901098899	0.9029510349888694	1.2987689698264298	0.7863820680333409
FNDC11	79025	0.04614	0.0808791208791209	1.3359224098149254	1.0921635779835945	0.7863820680333409
SRCAP	10847	0.19739	0.01744505494505495	0.704674852957296	1.7583276583570802	0.7862694300518135
ICE1	23379	0.020864	0.09138736263736262	1.6806024259481738	1.0391138558669881	0.7858751971164677
ANKRD18A	253650	0.087488	0.06517857142857143	1.0580515114482905	1.1858951625497256	0.7858751971164677
SUSD2	56241	0.1354	0.04641483516483516	0.8683813356508745	1.333343187538141	0.785818878125704
SBF1	6305	0.20659	0.012815934065934063	0.6848907043552539	1.8922497355665373	0.785818878125704
CD300A	11314	0.17044	0.03052197802197802	0.7684284744715844	1.5153873247081884	0.7857625591349403
EEF2K	29904	0.036709	0.08528846153846155	1.4352274460707126	1.0691097194670538	0.7854809641811219
ARID3A	1820	0.12253	0.051675824175824156	0.9117575664884281	1.2867125880986774	0.784917774273485
PUSL1	126789	0.16014	0.03570054945054946	0.7955001758288487	1.4473250998120244	0.7846924983104303
JUNB	3726	0.012844	0.09619505494505493	1.8912997031055352	1.0168472529650459	0.7846361793196666
FAM217B	63939	0.078369	0.0698901098901099	1.1058556948583727	1.1555842766726796	0.7844109033566119
AHSA1	10598	0.039148	0.0849725274725275	1.407290420353183	1.0707214636458768	0.7843545843658482
CA12	771	0.1874	0.023049450549450547	0.7272304134482405	1.6373394228203557	0.7842982653750845
AATF	26574	0.18974	0.021978021978021976	0.7218411037553366	1.6580113966571124	0.7842982653750845
CSTB	1476	0.11475	0.05556318681318682	0.9402473057907011	1.255212853364746	0.7840729894120297
TTLL12	23170	0.066118	0.07475274725274725	1.1796802918534732	1.1263728418692984	0.7840166704212661
DNAAF1	123872	0.07678	0.07103021978021978	1.114751892218614	1.1485568415409675	0.7839603514305024
RPS6KA1	6195	0.18688	0.02376373626373627	0.7284371745676945	1.6240852761842417	0.7837913944582113
CABP5	56344	0.11258	0.057115384615384616	0.9485387556758166	1.2432468943175867	0.7837913944582113
CCDC124	115098	0.085173	0.06789835164835165	1.0696980555782436	1.1681407688522605	0.7833971615228655
HES6	55502	0.025031	0.09112637362637364	1.6015217997802444	1.0403559121295736	0.7830029285875197
SLC44A2	57153	0.12815	0.0506456043956044	0.8922813894797372	1.2954582417069207	0.7830029285875197
NAPA	8775	0.21176	0.012115384615384616	0.6741560717067082	1.9166627941812173	0.7828902906059924
SAMD11	148398	0.17138	0.03207417582417582	0.7660398615052293	1.4938444944109062	0.7819891867537734
ETFB	2109	0.060452	0.07726648351648352	1.21858932632355	1.112008852529637	0.7819891867537734
CLASRP	11129	0.19568	0.020947802197802207	0.7084535603077897	1.6788615356302323	0.7818202297814824
CORO1B	57175	0.2312	1.373626373626372e-4	0.6360121702515086	3.8621313793130376	0.7817639107907186
CLPB	81570	0.10842	0.05999999999999999	0.9648905970554245	1.2218487496163564	0.7814823158369002
SHISA4	149345	0.12427	0.05303571428571426	0.9056337016638656	1.2754315776889882	0.7814259968461366
SLC15A3	51296	0.10265	0.062239010989010995	0.9886410462933893	1.2059373171338514	0.7810880829015544
FBXO10	26267	0.12439	0.0532142857142857	0.9052145321804417	1.2739717629299454	0.7810317639107908
PPP1R14D	54866	0.0084331	0.10015109890109891	2.0740127497629364	0.9993442810776928	0.780975444920027
GSS	2937	0.20314	0.018035714285714283	0.6922045518840261	1.7438666532235578	0.7808628069384996
GP1BB	2812	0.17647	0.030151098901098895	0.7533291143092973	1.5206968547348971	0.7808628069384996
ITGB2	3689	0.092898	0.06587912087912087	1.031993635826742	1.1812522048862262	0.7805812119846812
BICDL1	92558	0.024907	0.09255494505494503	1.6036785792442023	1.033600372667936	0.7804685740031538
SLC27A1	376497	0.049641	0.08270604395604396	1.3041594783798445	1.0824627521058892	0.7801306600585718
ZNF160	90338	0.16167	0.03777472527472527	0.7913705616843121	1.4227986854827745	0.7799617030862807
AMD1	262	0.09713	0.06475274725274725	1.0126466112642063	1.1887418011247322	0.7796237891416986
LTK	4058	0.13308	0.05115384615384616	0.875887207803215	1.2911217070037322	0.7787226852894796
MPST	4357	0.20593	0.01813186813186813	0.686280380504907	1.7415574481071874	0.7782721333633701
RNF130	55819	0.067688	0.07675824175824178	1.1694883179576376	1.1148749818708927	0.7781031763910791
ACVRL1	94	0.087882	0.06969780219780221	1.0561000680569421	1.1567809164273253	0.7775399864834422
CFLAR	8837	0.13232	0.05204670329670328	0.8783745077915286	1.2836067740380441	0.7774836674926785
SLC16A8	23539	0.09885	0.06505494505494508	1.005023326350309	1.1867196855981736	0.7774836674926785
MLST8	64223	0.024553	0.09420329670329672	1.6098954361745654	1.0259338985341118	0.7770894345573327
RYBP	23429	0.085103	0.07168956043956043	1.070055130156526	1.1445440824575768	0.7765825636404595
CLCNKB	1188	0.14545	0.04737637362637363	0.837286274416922	1.3244381849456464	0.7762446496958775
ARL8B	55207	0.1825	0.029972527472527474	0.7387371312075065	1.5232766330607141	0.7760756927235863
RNF213	57674	0.21138	0.017101648351648357	0.6749361064351138	1.7669620278812819	0.7759067357512953
RING1	6015	0.2304	0.006717032967032968	0.6375175252488255	2.172822520189417	0.7757377787790043
ZNF318	24149	0.054267	0.08366758241758239	1.2654641865181502	1.077442779811616	0.7753998648344221
HARS2	23438	0.18401	0.030000000000000006	0.7351585746708521	1.5228787452803374	0.774892993917549
GAS2L1	10634	0.13707	0.051236263736263735	0.8630575872246325	1.2904225475043496	0.774892993917549
ACOT7	11332	0.11463	0.06092032967032967	0.9407017075919287	1.215237755145292	0.7746677179544943
SYT17	51760	0.015229	0.09968406593406597	1.8173286133245214	1.001374256231495	0.7745550799729669
TRAPPC3	27095	0.13149	0.0543543956043956	0.8811072746263784	1.2647653290470096	0.7741045280468574
IQGAP3	128239	0.045846	0.08714285714285716	1.3386985499330788	1.0597682050034898	0.7740482090560937
CCL11	6356	0.10236	0.06585164835164836	0.9898697227848521	1.1814333496154021	0.7740482090560937
DUS3L	56931	0.18313	0.03108516483516484	0.7372405045938816	1.5074468253583087	0.7740482090560937
GLE1	2733	0.11432	0.061840659340659326	0.9418777842170861	1.2087258886485361	0.7734287001576932
ACBD4	79777	0.019055	0.09869505494505497	1.719991046891814	1.0057046068427926	0.7733160621761658
RPN1	6184	0.17088	0.03732142857142858	0.7673087646515376	1.4280417408951462	0.7732034241946384
CANX	821	0.15549	0.04460164835164835	0.8082975364408064	1.3506490906870356	0.7732034241946384
P2RX4	5025	0.10703	0.06473901098901097	0.9704944745734231	1.1888339395534016	0.7729781482315837
PLA2G4C	8605	0.095606	0.0693956043956044	1.019514851603357	1.158668037429744	0.7728091912592926
WDFY3	23001	0.1983	0.025054945054945054	0.7026772857946973	1.60110654532064	0.772752872268529
PRKRA	8575	0.195	0.026936813186813194	0.7099653886374819	1.569653785645253	0.7726402342870016
OSBP	5007	0.16985	0.038681318681318695	0.7699344487939532	1.4124987288429625	0.7722460013516558
VPS18	57617	0.22911	0.010123626373626378	0.6399559546777388	1.9946638914539856	0.7722460013516558
PPP4R1	9989	0.029065	0.09471153846153846	1.536629672707593	1.0235971088011686	0.7717954494255463
USP7	7874	0.086934	0.07357142857142855	1.0608103371933943	1.133290810973066	0.7706690696102726
DOCK6	57572	0.16542	0.04133241758241756	0.7814119835105826	1.383709191572957	0.7706690696102726
SYTL1	84958	0.076301	0.07736263736263738	1.1174697701494976	1.1114687331789812	0.7704437936472178
UBE2F	140739	0.027928	0.09612637362637362	1.5539601641938776	1.0171574411661495	0.7702748366749268
ZBTB7A	51341	0.23534	0.007692307692307694	0.628304250882291	2.1139433523068365	0.7701058797026358
ATP6V0C	527	0.24141	0.004244505494505497	0.6172447439533828	2.372172899888202	0.7699932417211084
NFAM1	150372	0.049468	0.08792582417582417	1.3056756478836897	1.0558835521172467	0.7696553277765262
NOP16	51491	0.17979	0.03462912087912089	0.7452344675838526	1.4605585336365912	0.7694863708042352
TMPRSS4	56649	0.036034	0.09296703296703299	1.443287525790137	1.0316710292820699	0.7694863708042352
ZNF699	374879	0.19606	0.02835164835164835	0.7076110016980686	1.5474216863578634	0.7690921378688894
LHFPL4	375323	0.0026794	0.10949175824175822	2.571962446964692	0.9606185701830974	0.7688668619058346
APRT	353	0.14753	0.04990384615384617	0.8311196575863571	1.3018659814503224	0.7686979049335436
EHBP1L1	254102	0.22265	0.016291208791208794	0.6523773005327583	1.7880466902847933	0.7682473530074341
PTTG1IP	754	0.044533	0.09089285714285714	1.3513180472995012	1.0414702446694417	0.7676841630997973
RTP4	64108	0.11273	0.06548076923076923	0.947960492998528	1.1838862273859951	0.7674025681459788
CD300C	10871	0.084256	0.07631868131868134	1.074399162574026	1.117369142247459	0.7670646542013967
AHNAK	79026	0.058588	0.0860714285714286	1.2321913271126232	1.0651409887673506	0.7663325073214688
GSTZ1	2954	0.010774	0.10532967032967033	1.9676230287900638	0.9774492751070122	0.7663325073214688
PLBD1	79887	0.15702	0.0476510989010989	0.8040450269764754	1.3219270794709774	0.765938274386123
FIS1	51024	0.23292	0.011785714285714283	0.6327932185640124	1.928644091464332	0.7657129984230683
RNF149	284996	0.013998	0.10409340659340657	1.8539340108226037	0.9825767783740629	0.7656566794323045
CDH15	1013	0.20271	0.02756868131868131	0.6931248263553625	1.5595840068255518	0.7656003604415409
ZNF707	286075	0.020666	0.10152472527472527	1.6847435749467894	0.9934281770345005	0.7649808515431403
DDA1	79016	0.24838	0.0024450549450549448	0.6048833772528259	2.611711377004143	0.7649245325523767
DOK1	1796	0.20641	0.026153846153846156	0.6852692661552165	1.5824644352645816	0.7648118945708493
SERINC5	256987	0.036805	0.09497252747252748	1.4340931779323418	1.0224020041066493	0.7648118945708493
DBNL	28988	0.19484	0.031950549450549454	0.7103218791002677	1.4955216689206074	0.7648118945708493
CCDC9	26093	0.034248	0.09620879120879121	1.465364785173747	1.0167852419016286	0.7648118945708493
MCL1	4170	0.16693	0.04409340659340661	0.7774656066182869	1.3556263469081649	0.7645866186077945
ERN1	2081	0.090292	0.07553571428571432	1.0443507270925532	1.121847659631158	0.7645866186077945
TNFRSF10D	8793	0.19992	0.02934065934065935	0.6991437568816065	1.5325301309565182	0.7644739806262671
TUBA3D	113457	0.20512	0.02696428571428572	0.6879919921612766	1.569211079713031	0.7640797476909214
RASL10A	10633	0.12366	0.06270604395604396	0.9077707578371434	1.2026905974427193	0.7635728767740482
WNT4	54361	0.1344	0.05909340659340661	0.8716007312821936	1.2284609732615932	0.7631223248479387
ZNF274	10782	0.18505	0.03692307692307691	0.7327109105688694	1.4327021149312498	0.763066005857175
RAC1	5879	0.075184	0.08167582417582417	1.1238745723211234	1.0879064744441183	0.7630096868664114
AP1M1	8907	0.18706	0.03619505494505495	0.7280190699905947	1.4413507597644717	0.762897048884884
HLA-DQB1	3119	0.017843	0.10376373626373629	1.7485321245164755	0.9839543988215308	0.7628407298941203
ALG12	79087	0.029397	0.09917582417582416	1.5316969876124644	1.0035941817433982	0.7625028159495382
APC2	10297	0.0679	0.08487637362637362	1.1681302257194983	1.071213184098459	0.7624464969587745
MPPE1	65258	0.022988	0.10195054945054946	1.6384988115383399	0.9916104293002729	0.7622775399864834
PLD2	5338	0.0019185	0.11310439560439563	2.7170381964656647	0.9465205166515699	0.7618833070511376
DGKA	1606	0.23852	0.011717032967032965	0.6224751993262984	1.9311823481455141	0.7617143500788466
WIPF2	147179	0.12291	0.06383241758241759	0.9104127813271953	1.1949587068341687	0.7617143500788466
INAFM1	255783	0.027942	0.10026098901098898	1.553742511683625	0.9988680156625565	0.7615453931065556
ABCF3	55324	0.12707	0.06266483516483515	0.8959569700779909	1.2029760983724076	0.7613764361342644
FKBP5	2289	0.14975	0.05280219780219781	0.824633168938651	1.2773480003165294	0.7612637981527371
AP2S1	1175	0.18885	0.036689560439560454	0.7238830108364562	1.4354574912916642	0.7610385221896824
CRYAA	1409	0.097694	0.0746565934065934	1.0101321082045434	1.126931830890724	0.7610385221896824
ABCC4	10257	0.068396	0.0859478021978022	1.164969296360648	1.065765224335516	0.7603063753097544
PPP2R5D	5528	0.16715	0.04625	0.7768936190714126	1.3348882629249486	0.759855823383645
LIG4	3981	0.21213	0.026510989010989014	0.6733979080363514	1.5765740703052633	0.7597995043928812
EIF4E2	9470	0.020328	0.10392857142857141	1.691905347957687	0.983265042356312	0.7597431854021176
IGF2	3481	0.23189	0.016813186813186817	0.634717979427817	1.7743499615034948	0.7597431854021176
ISCA2	122961	0.0046008	0.11228021978021979	2.3371666454103313	0.9496967459374624	0.7596305474205902
SLC25A46	91137	0.11503	0.06861263736263735	0.9391888802086544	1.163595886751036	0.7595179094390628
BCAR1	9564	0.12621	0.06401098901098902	0.8989062332633413	1.193745462623037	0.7593489524667718
SNX1	6642	0.21462	0.02586538461538462	0.6683298094673868	1.5872810592963722	0.7590110385221897
PCDHA1	56147	0.0034559	0.1135989010989011	2.4614388327662122	0.9446258697604906	0.7588420815498986
NHLH2	4808	0.075644	0.08435439560439564	1.121225514041746	1.073892281930869	0.7582225726514981
MAP7D1	55700	0.2389	0.013901098901098896	0.6217838502501221	1.8569508668092571	0.7581662536607344
ACSBG1	23205	0.02387	0.1033928571428571	1.6221475809932455	0.9855094632787643	0.7581662536607344
MAP4K3	8491	0.030495	0.10064560439560437	1.51577136230628	0.9972051877740318	0.7579409776976797
HHIPL2	79802	0.0042534	0.11354395604395606	2.371263773264325	0.9448359783673477	0.7577157017346249
MRPL14	64928	0.19811	0.034519230769230774	0.7030936020222416	1.4619388907204611	0.7572651498085154
C6orf120	387263	0.0078491	0.11168956043956042	2.105180137833308	0.9519874182485244	0.7570961928362244
GABARAPL2	11345	6.3723e-4	0.11642857142857142	3.195703786342718	0.9339404312742803	0.7570961928362244
RELA	5970	0.23475	0.016936813186813195	0.6293943990618515	1.7711683027173053	0.7570398738454607
KMT5B	51111	0.13112	0.06376373626373626	0.8823310594375574	1.1954262431931384	0.7567582788916423
RCC1L	81554	0.2424	0.012664835164835167	0.6154673845057514	1.8974004582594077	0.7565330029285875
SNX11	29916	0.035301	0.09975274725274724	1.4522129918266098	1.0010751347361637	0.7564766839378239
RAD23A	5886	0.22084	0.023914835164835176	0.6559222615318994	1.6213326081957058	0.7564766839378239
HEXA	3073	0.038542	0.09879120879120878	1.4140657529284317	1.005281700587865	0.7564203649470601
EXOC8	149371	0.079194	0.08395604395604395	1.101307720753937	1.0759480337454037	0.7563077269655327
EML1	2009	0.015229	0.1085302197802198	1.8173286133245214	0.9644493175166172	0.7556318990763685
CBX4	8535	0.20029	0.03464285714285714	0.6983407334484789	1.4603862970759744	0.7554629421040775
PIAS4	51588	0.16615	0.04947802197802198	0.7794996543852701	1.3055876708295227	0.7547871142149133
TRIO	7204	0.066733	0.08916208791208792	1.175659350884887	1.0498197701819134	0.7546181572426223
CCDC74B	91409	0.001156	0.11712912087912088	2.9370421659154897	0.931335116329737	0.7545055192610949
ARPC1B	10095	0.25284	0.007733516483516489	0.597154218344275	2.1116229844616905	0.7544492002703311
TNFSF12-TNFSF13	407977	0.011923	0.11079670329670331	1.9236144560454669	0.9554731616414373	0.7544492002703311
SLURP1	57152	0.19005	0.04008241758241757	0.7211321260608774	1.3970460917556045	0.7542802432980401
ARRB1	408	0.2197	0.026043956043956044	0.6581699430794897	1.5842930463109897	0.7542239243072764
OTUD4	54726	0.20435	0.033406593406593396	0.6896253579523878	1.47616780871234	0.7541676053165127
DDX49	54555	0.16428	0.0503021978021978	0.7844153058183851	1.2984130393473596	0.7540549673349853
PER2	8864	0.1133	0.07265109890109887	0.9457700901366027	1.138757812294053	0.753942329353458
WASHC2A	387680	0.070714	0.08826923076923078	1.1504945958094124	1.0541906580975378	0.7537733723811669
MKRN2	23609	0.21844	0.02744505494505494	0.6606678321364943	1.5615358954230738	0.7537170533904033
DNAH2	146754	0.17054	0.048255494505494496	0.7681737413527185	1.3164532295210116	0.7537170533904033
ARFGAP3	26286	0.077921	0.08589285714285715	1.108345482570725	1.0660429506323685	0.7537170533904033
PANK4	55229	0.075939	0.08626373626373626	1.1195351261498874	1.064171735575841	0.7535480964181122
PCNX3	399909	0.14116	0.06166208791208792	0.8502883503120684	1.2099817739113843	0.7533791394458211
LKAAEAR1	198437	0.0021373	0.11704670329670327	2.6701345142419926	0.9316408140067677	0.7533791394458211
TAF5L	27097	0.0069926	0.11375000000000002	2.155361314139467	0.9440485946708499	0.7531538634827664
SAP30L	79685	0.17761	0.045741758241758246	0.7505325857277104	1.3396871458067172	0.752872268528948
RPP25L	138716	0.2233	0.024999999999999998	0.6511112769285621	1.6020599913279625	0.752872268528948
PRKCD	5580	0.13357	0.0652197802197802	0.8742910740273471	1.1856206690304838	0.75214012164902
TMEM170A	124491	0.0091869	0.11313186813186814	2.036831010922512	0.9464150413670434	0.7516332507321469
AP2A2	161	0.26411	2.747252747252746e-4	0.5782151547847476	3.5611013836490564	0.7515769317413832
PCGF2	7703	0.16384	0.051964285714285706	0.7855800607042632	1.284295038020293	0.7513516557783284
NGFR	4804	0.021245	0.10796703296703294	1.6727432645744669	0.9667088332736293	0.75107006082451
CDC42BPG	55561	0.15209	0.05759615384615386	0.8178993401060508	1.2396065169094688	0.7505631899076368
PRRG2	5639	0.029363	0.10480769230769231	1.5321995748838269	0.9796068413581567	0.7505631899076368
LRRC56	115399	0.040094	0.10111263736263733	1.3969206139597683	0.995194561581398	0.7503379139445822
VLDLR	7436	0.0058764	0.11608516483516482	2.230888649934157	0.9352232776076015	0.7502815949538184
EMID1	129080	0.060218	0.0934203296703297	1.2202736726589904	1.0295586044668572	0.75
CDK17	5128	0.024728	0.10734890109890112	1.6068110079447515	0.9692023969578314	0.7497184050461816
RNASEH1	246243	0.21938	0.02914835164835164	0.6588029678531718	1.5353859997477155	0.7496620860554178
MOSPD3	64598	0.211	0.0340521978021978	0.6757175447023074	1.4678548525452157	0.7484793872493805
CYP4F3	4051	0.0043942	0.11789835164835163	2.3571201802512665	0.9284922667881121	0.7484793872493805
PLEKHA2	59339	0.14114	0.06388736263736264	0.850349886901885	1.1945850398015208	0.7483104302770894
ARL10	285598	0.1833	0.04574175824175824	0.7368375350377834	1.3396871458067174	0.7482541112863258
RSF1	51773	0.0083804	0.11583791208791208	2.0767352518175892	0.936149278985934	0.7476346023879252
CRELD1	78987	0.16939	0.052266483516483525	0.7711122319805785	1.2817767182064455	0.7470714124802883
ARFGAP1	55738	0.26692	0.0020192307692307693	0.5736188838212664	2.694814044564861	0.7470714124802883
DHX37	57647	0.14811	0.061675824175824207	0.8294156180608064	1.2098850383097137	0.7470150934895247
RHOF	54509	0.19837	0.04076923076923076	0.7025240066757884	1.3896674827060478	0.7468461365172336
TRAK2	66008	0.25686	0.01050824175824176	0.590303521782047	1.9784699441594196	0.7467334985357063
NDRG2	57447	0.15768	0.0575412087912088	0.8022233887286132	1.2400210189518177	0.7467334985357063
AMDHD2	51005	0.15915	0.057005494505494504	0.798193357042978	1.2440832826009445	0.7466208605541789
CHRNE	1145	0.010597	0.11521978021978022	1.9748170656645507	0.9384729575197309	0.7460013516557783
GNG5	2787	0.13208	0.06951923076923078	0.8791629397452627	1.1578950420042495	0.7459450326650147
BLCAP	10904	0.14763	0.062403846153846164	0.8308253802462567	1.2047886424984111	0.7456071187204325
PPL	5493	0.23722	0.022472527472527478	0.6248486984297209	1.6483480799777328	0.7454944807389051
R3HDM2	22864	0.058204	0.09641483516483519	1.2350471679577832	1.0158561369008239	0.7454381617481415
BNIPL	149428	0.064046	0.09454670329670331	1.1935079889821254	1.0243536097593038	0.7449312908312683
CHID1	66005	0.25478	0.013173076923076926	0.593834666723447	1.8803127721423736	0.7447060148682135
CDC42EP4	23580	0.059288	0.09649725274725275	1.2270331997412898	1.0154850507359197	0.7445933768866861
MTMR4	9110	0.14022	0.0667445054945055	0.8531900372241294	1.1755844802500308	0.7444244199143951
COL16A1	1307	0.1736	0.05195054945054945	0.7604502791595269	1.2844098548040164	0.7443681009236315
MCM3AP	8888	0.14064	0.06673076923076923	0.8518911422703034	1.1756738688439254	0.7443681009236315
LY6E	4061	0.25591	0.012719780219780222	0.5919127431868084	1.8955203926311028	0.7441991439513403
MGST3	4259	0.044131	0.10248626373626372	1.355256231411603	0.9893343393234388	0.7441428249605767
CNPY2	10330	0.1437	0.0652747252747253	0.8425432318657744	1.1852549473399	0.7440301869790493
CCNL1	57018	0.027207	0.10917582417582421	1.565319343382858	0.9618735208752596	0.7436359540437035
TNNI2	7136	0.057597	0.09773351648351646	1.2396001366701237	1.009956474892734	0.7435796350529399
FRMD1	79981	0.082649	0.08907967032967032	1.082762396746003	1.0502213988929383	0.7435233160621761
UBE2L6	9246	0.090734	0.08596153846153846	1.042229942868611	1.0656958205028626	0.7435233160621761
CNOT6	57472	0.051769	0.10002747252747254	1.2859302240209722	0.9998807047151121	0.7434106780806488
EIF1AD	84285	0.1643	0.056043956043956046	0.7843624365649383	1.2514712162231572	0.7433543590898851
STARD4	134429	0.051997	0.10005494505494505	1.284021712538861	0.9997614421901547	0.743016445145303
LMNTD2	256329	0.0026523	0.1221291208791209	2.57637735471075	0.9131807690674889	0.7425095742284298
APLP2	334	0.20433	0.040975274725274735	0.6896678649977288	1.3874781259509743	0.7416647893669746
CDHR2	54825	0.055265	0.09936813186813186	1.2575498256414301	1.0027528748874364	0.7416084703762108
HRAS	3265	0.22892	0.030013736263736265	0.6403162627636485	1.5226799380065965	0.741214237440865
TNFRSF4	7293	0.034027	0.1077747252747253	1.468176338911201	0.96748307551952	0.7408200045055192
STX3	6809	0.15989	0.06023351648351647	0.79617869748345	1.220161781610978	0.7403694525794098
ARHGEF16	27237	0.25883	0.01328296703296703	0.5869853876657537	1.8767049052300355	0.7403131335886461
EDEM1	9695	0.038281	0.106771978021978	1.4170167258374773	0.97154271160755	0.7399189006533002
PPP1R3D	5509	0.083764	0.09048076923076924	1.0769425918778168	1.0434437158715235	0.7399189006533002
FAM135B	51059	0.19974	0.04453296703296703	0.6995349544596889	1.351318368800541	0.7397499436810092
ATRN	8455	0.22504	0.032925824175824174	0.6477402808428555	1.4824633452793834	0.7394683487271908
ZBTB47	92999	0.088514	0.0889010989010989	1.0529880327837147	1.0510928707088214	0.7394120297364272
CCDC130	81576	0.22736	0.03197802197802198	0.6432859394166055	1.4951484033351863	0.7394120297364272
MAPK1	5594	0.24695	0.021318681318681316	0.607390969502433	1.6712396623908676	0.7391304347826086
CSNK1D	1453	0.27316	0.00456043956043956	0.5635828959536325	2.340993295609001	0.7387362018472629
GCFC2	6936	0.08982	0.0889423076923077	1.046626949273304	1.0508916065597478	0.7385672448749718
ZNF581	51545	0.23366	0.02891483516483516	0.6314156276425152	1.5388792791413501	0.7383982879026808
TRIM73	375593	0.069934	0.09630494505494504	1.1553116308009996	1.0163514122011479	0.7380603739580986
AUH	549	0.1453	0.06795329670329671	0.8377343857019784	1.167789468948856	0.7378914169858076
PPT2	9374	0.24553	0.022664835164835168	0.6098954361745654	1.644647435099131	0.7378350979950439
FAM241B	219738	0.0021277	0.12442307692307689	2.6720896064189503	0.9050990629660989	0.7378350979950439
ALG3	10195	0.21529	0.038763736263736276	0.6669761422419106	1.411574369894708	0.7374971840504618
PPOX	5498	0.26919	0.008612637362637364	0.569941077529357	2.064863838482321	0.7372155890966434
SCN5A	6331	0.13646	0.07249999999999998	0.8649946330561126	1.1396619934290064	0.7372155890966434
OGFR	11054	0.27791	9.752747252747248e-4	0.5560958257786472	3.010873030593962	0.7372155890966434
MAFF	23764	0.072848	0.09583791208791208	1.1375823670358853	1.0184626563338934	0.7371592701058797
PGM2L1	283209	0.15928	0.06221153846153847	0.7978387529806469	1.20612905863008	0.7370466321243523
TLX2	3196	0.012446	0.11879120879120879	1.9049702033515483	0.9252156983677833	0.736933994142825
TNFSF9	8744	0.013922	0.11833791208791204	1.8562983705752303	0.92687609752899	0.7366523991890065
PGF	5228	0.11368	0.08085164835164835	0.9443159350805866	1.092311121549445	0.7365397612074792
ZNF292	23036	0.18741	0.05068681318681319	0.7272072393343159	1.2951050131539767	0.7364271232259518
ANKRD13B	124930	0.10827	0.08317307692307696	0.9654918632208304	1.080017231833966	0.7364271232259518
GPR135	64582	0.087037	0.09100274725274722	1.0602960866934528	1.0409454967041918	0.7359202523090786
FAM32A	26017	0.20305	0.045233516483516485	0.6923970061739443	1.3445396486011294	0.7357512953367875
RAB3IL1	5866	0.23435	0.030563186813186816	0.630135042143771	1.5148013639960867	0.7356386573552602
AP5S1	55317	0.070809	0.09739010989010989	1.1499115388931829	1.0114851441299706	0.7356386573552602
DNAJC4	3338	0.2643	0.013008241758241754	0.5779028368682897	1.885781400309764	0.7355823383644965
NFRKB	4798	0.07353	0.09641483516483515	1.1335354340282597	1.015856136900824	0.7353007434106781
GABBR2	9568	0.11571	0.08072802197802198	0.9366291064142958	1.0929756885986384	0.7352444244199144
SLC35D3	340146	0.0019892	0.12605769230769234	2.701321549439813	0.899430647608696	0.7349628294660959
NAA60	79903	0.25802	0.017678571428571436	0.5883466291026881	1.7525528324086503	0.7349065104753323
CRACR2B	283229	0.17039	0.058598901098901084	0.7685558970825689	1.2321105281996274	0.7348501914845686
ABHD5	51099	0.0072161	0.1226510989010989	2.1416974570144425	0.9113285563483786	0.7347938724938049
TMEM147	10430	0.18779	0.051469780219780215	0.7263275380573945	1.2884476862192393	0.7346249155215139
APEH	327	0.21891	0.03876373626373627	0.6597343990276702	1.411574369894708	0.7345685965307501
CDR2	1039	0.20764	0.04442307692307693	0.6826889797931883	1.3523913637426548	0.7337801306600585
ANGPTL8	55908	0.046546	0.10671703296703293	1.332117634823755	0.9717662578649132	0.7337238116692949
NAALADL1	10004	0.17479	0.05749999999999998	0.7574834176343954	1.2403321553103697	0.7336674926785312
SLC25A28	81894	0.18509	0.05300824175824178	0.7326170445757654	1.2756566007416403	0.7336111736877675
PGLS	25796	0.18716	0.05241758241758241	0.7277869634798574	1.2805230132809797	0.7334422167154765
ART3	419	0.0054832	0.12453296703296704	2.2609659129142083	0.9047156645903681	0.7333295787339491
ATF2	1386	0.034268	0.11146978021978023	1.465111241771191	0.9528428551507865	0.7332732597431854
PRTG	283659	0.02639	0.11472527472527473	1.5785606097799503	0.9403408936548502	0.7328790268078396
LYL1	4066	0.15081	0.06828296703296703	0.8215698600522623	1.165687616174038	0.7328227078170759
FAM124A	220108	0.048164	0.10667582417582418	1.317277452277855	0.9719339931030084	0.7326537508447849
LSS	4047	0.23593	0.031895604395604404	0.62721683229765	1.496269163910482	0.7325974318540212
C11orf68	83638	0.28106	0.004354395604395604	0.5512009580758718	2.3610721170952855	0.7323158369002027
TMEM214	54867	0.22793	0.03644230769230769	0.6421985094971318	1.438394129330708	0.7316963280018022
LRRC45	201255	0.20829	0.04517857142857142	0.6813315800237842	1.3450675058303825	0.7316963280018022
MYBBP1A	10514	0.1429	0.07288461538461538	0.8449677712090298	1.1373641336667268	0.731189457084929
DEDD2	162989	0.27998	0.0060164835164835135	0.5528729908001493	2.220657268808938	0.7306262671772922
FOXN1	8456	0.20194	0.04851648351648351	0.6947776480763045	1.3141106844075063	0.7302320342419464
PRKCH	5583	0.27097	0.012403846153846156	0.5670787886667881	1.9064436289995312	0.7294998873620184
CERS2	29956	0.12397	0.08030219780219783	0.9066833987956684	1.0952725682916193	0.7293309303897274
SLC12A8	84561	0.091071	0.09278846153846154	1.0406198946518113	1.0325060259549879	0.7292746113989638
TREM2	54209	0.089132	0.09368131868131867	1.0499663483939992	1.0283470046565584	0.7292182924082
VMAC	400673	0.070294	0.10053571428571428	1.1530817429474152	0.9976796321548542	0.7291619734174364
CCL17	6361	0.047792	0.10853021978021979	1.320644794739947	0.9644493175166172	0.7291056544266726
ATG2A	23130	0.051878	0.10703296703296707	1.285016775180604	0.9704824354424779	0.7289930164451452
TTC9C	283237	0.24222	0.031057692307692304	0.615790000206042	1.5078308169676775	0.7288240594728542
NFKB1	4790	0.0573	0.1053708791208791	1.24184537803261	0.9772793965670394	0.7280919125929264
GALNT10	55568	0.26249	0.019491758241758243	0.5808872371248582	1.7101489838555632	0.727979274611399
EIF3J	8669	0.074867	0.09968406593406592	1.1257095691632568	1.0013742562314951	0.7277539986483442
RTN2	6253	0.25346	0.024931318681318676	0.5960905694666409	1.603254749940906	0.7275850416760532
BICRAL	23506	0.082453	0.09723901098901098	1.0837935382032935	1.0121594669841871	0.7275287226852895
FEZ2	9637	0.21955	0.04303571428571429	0.6584665585595935	1.3661709844313321	0.7273034467222348
RELL2	285613	0.019353	0.12070054945054945	1.713251703386288	0.9182907529117761	0.7265712998423068
NGF	4803	0.12514	0.08168956043956047	0.9026038493584975	1.0878334408137595	0.7264023428700158
MRPL28	10573	0.25668	0.023859890109890106	0.5906079693808471	1.6223315608659385	0.7264023428700158
UBE2D2	7322	0.043884	0.11156593406593404	1.3576937936143307	0.9524683941590192	0.7263460238792521
UNC93B1	81622	0.007684	0.12673076923076923	2.114412643810344	0.8971179290407894	0.7261207479161973
RUNDC1	146923	0.15206	0.07146978021978023	0.8179850138492654	1.1458775534170005	0.72600810993467
SLC27A4	10999	0.27184	0.01472527472527472	0.5656866384750295	1.8319365939562862	0.7258954719531426
C20orf27	54976	0.21589	0.045288461538461555	0.6657674736704002	1.344012432169884	0.7258954719531426
FAM214B	80256	0.28538	0.00646978021978022	0.5445764663790215	2.189110472184141	0.7255575580085605
AMMECR1L	83607	0.025148	0.1188324175824176	1.5994965483218502	0.925065067295609	0.7255012390177968
MYADM	91663	0.28158	0.009368131868131867	0.5503981954038617	2.0283470046565584	0.7254449200270331
TPRG1L	127262	0.19732	0.0528021978021978	0.7048288932098964	1.2773480003165294	0.7253322820455057
B4GALT3	8703	0.26098	0.021730769230769234	0.5833927732074959	1.6629249001513793	0.7249943681009237
ZNF687	57592	0.10906	0.08884615384615384	0.9623345066491975	1.0513613680786738	0.7249380491101599
SLC38A2	54407	0.083973	0.09844780219780219	1.0758603310326798	1.0067939748434969	0.7246564541563415
PSMA5	5686	0.073375	0.1021703296703297	1.134451885744329	0.9906752052900832	0.7242059022302321
ZFP64	55734	0.206	0.05004120879120878	0.6861327796308466	1.3006722080711213	0.7239806262671773
AGO4	192670	0.20441	0.05059065934065934	0.6894978617732052	1.2959296604581243	0.7239243072764137
CRTC2	200186	0.27918	0.011593406593406595	0.554115697083089	1.935788932687382	0.7231921603964857
SLC37A3	84255	0.14205	0.07696428571428571	0.8475587619410453	1.113710756845469	0.7230232034241947
PEF1	553115	0.26139	0.02278846153846154	0.5827110312462627	1.6422849932886765	0.7229668844334309
NDUFS2	4720	0.22679	0.042431318681318685	0.6443760989879749	1.3723134710115865	0.7229668844334309
TPP2	7174	0.25941	0.02435439560439561	0.586013286304715	1.6134226437121193	0.7228542464519035
FAM174B	400451	0.026686	0.11940934065934067	1.5737165183112207	0.9229616996878597	0.7227416084703762
SSH2	85464	0.073141	0.10292582417582416	1.1358391061867494	0.9874756467149362	0.7227416084703762
PKDCC	91461	0.069656	0.10379120879120879	1.1570414685485466	0.9838394300632413	0.7226852894796125
SIX2	10736	0.24364	0.03401098901098903	0.6132514091706164	1.4683807389649566	0.7226289704888489
CLK1	1195	0.057451	0.1082142857142857	1.2407024075204796	0.9657154028399143	0.7225163325073215
NIT1	4817	0.25541	0.027156593406593404	0.5927621029230388	1.566124709999365	0.7224036945257941
EIF5	1983	0.027964	0.11924450549450549	1.5534007065430298	0.923561623091976	0.7218968236089209
EPOR	2057	0.11463	0.088282967032967	0.9407017075919287	1.0541230794026373	0.7217278666366299
CC2D1A	54862	0.2877	0.007884615384615387	0.5410601381096739	2.1032194869150636	0.7215025906735751
TRMT61A	115708	0.11115	0.09004120879120879	0.9540905329649906	1.0455586832869341	0.7213336337012841
GET3	439	0.22295	0.0448489010989011	0.6517925233143739	1.3482481937019444	0.7212773147105204
TMTC4	84899	0.27629	0.015123626373626374	0.5586348335902279	1.8203440603412855	0.7209394007659383
SNRK	54861	0.25684	0.027582417582417588	0.590337338755543	1.5593676708400555	0.7208830817751746
LTBP3	4054	0.21249	0.049409340659340655	0.6726615034819481	1.306190941494526	0.7208830817751746
SPG7	6687	0.29233	0.005631868131868135	0.534126613428399	2.2493475225933013	0.7206578058121198
USP32	84669	0.090163	0.09826923076923076	1.0449716464099312	1.0075824435000864	0.7206014868213562
ENO1	2023	0.020024	0.12336538461538459	1.698449163399833	0.9088066829238519	0.7205451678305925
RNF125	54941	0.020602	0.1232554945054945	1.686090617164729	0.9091937115620566	0.7202072538860104
BRD9	65980	0.25016	0.032225274725274734	0.6017821317651232	1.4918033715335266	0.7198130209506646
PIGN	23556	0.20891	0.051112637362637346	0.6800407709298186	1.2914717092915033	0.7195877449876098
BOP1	23246	0.22944	0.04344780219780219	0.6393308660122939	1.3620321873973145	0.7192498310430278
GEMIN4	50628	0.086449	0.09997252747252748	1.0632400260684132	1.0001193280628204	0.7190808740707366
SUCLG2	8801	0.099958	0.09506868131868132	1.0001824419979013	1.0219625300722812	0.7189682360892092
LCN6	158062	0.22756	0.044423076923076926	0.642904074904266	1.3523913637426548	0.7189119170984456
VMO1	284013	0.027197	0.12144230769230765	1.5654789987342272	0.9156299887434497	0.7189119170984456
KCNMA1	3778	0.038937	0.11704670329670329	1.4096375128477385	0.9316408140067676	0.718855598107682
SEPTIN9	10801	0.01584	0.12660714285714286	1.8002448227465253	0.8975417918231339	0.7184613651723362
PRR5	55615	0.28396	0.012623626373626368	0.5467428324978769	1.898815867926926	0.7184613651723362
RCL1	10171	0.026093	0.122293956043956	1.5834759857313472	0.9125950059368948	0.718292408200045
ARHGAP44	9912	0.27051	0.020467032967032964	0.5678166756053055	1.6889451109007632	0.718292408200045
SET	6418	0.0913	0.09877747252747256	1.0395292224657011	1.0053420905597208	0.7181797702185176
S100A11	6282	0.15984	0.0727747252747253	0.7963145291180929	1.1380194253518248	0.7175602613201172
LRRC32	2615	0.047292	0.11457417582417585	1.3252123190867722	0.9409132581180868	0.7175602613201172
TBC1D8	11138	0.28625	0.011854395604395607	0.5432545046520556	1.9261205835978275	0.7175039423293534
MRPL12	6182	0.29698	0.0050549450549450545	0.5272727970871829	2.2962835606395195	0.7171660283847714
EWSR1	2130	0.18898	0.06160714285714287	0.7235841553465514	1.2103689319329263	0.7168281144401892
FBXO17	115290	0.14914	0.07710164835164836	0.8264058612453672	1.1129363370933647	0.7167154764586618
SLC35E1	79939	0.073425	0.105989010989011	1.1341560448051622	0.9747391603411902	0.7166028384771345
CDV3	55573	0.13065	0.08541208791208789	0.8838905859366556	1.0684806616058642	0.7164902004956071
DRAP1	10589	0.29495	0.007252747252747252	0.5302515994948336	2.139497456779225	0.7162649245325524
RER1	11079	0.25311	0.03296703296703297	0.5966906961731315	1.481920137601431	0.716152286551025
ACSF2	80221	0.24148	0.03918956043956044	0.6171188328185646	1.4068296076559608	0.7160959675602613
DDOST	1650	0.24085	0.03979395604395604	0.6182533493495471	1.4001828841092754	0.7159270105879703
ERCC2	2068	0.24603	0.03712912087912088	0.6090119333840983	1.4302853336143118	0.7158706915972066
EFNA5	1946	0.089103	0.10096153846153845	1.0501076734994648	0.9958440402288423	0.7157580536156792
CORO2A	7464	0.1238	0.08774725274725274	0.9072793553159009	1.056766471846592	0.7157580536156792
PTK2B	2185	0.29807	0.005467032967032967	0.5256817324212266	2.2622483072393496	0.7154764586618608
STK10	6793	0.29766	0.005769230769230771	0.5262795225801709	2.2388820889151364	0.7153638206803334
TOMM5	401505	0.037369	0.11898351648351646	1.4274885237798176	0.9245131999192138	0.7153638206803334
TUT7	79670	0.04751	0.1155769230769231	1.3232149695807947	0.9371288716320595	0.7150259067357513
MRPS12	6183	0.079816	0.10409340659340663	1.0979100407897362	0.9825767783740627	0.7149695877449876
PLPPR2	64748	0.20537	0.05542582417582418	0.6874629968926966	1.256287840254948	0.7148569497634603
DGAT1	8694	0.2175	0.050700549450549456	0.6625407387093438	1.2949873341173799	0.7147443117819329
ETNK1	55500	0.028568	0.12292582417582416	1.5441201628152745	0.9103568712313121	0.7147443117819329
B3GNT2	10678	0.1145	0.09189560439560439	0.9411945133240932	1.0367052615452141	0.7146879927911692
SWI5	375757	0.13149	0.08598901098901097	0.8811072746263784	1.0655570461026076	0.7146879927911692
PIK3CB	5291	0.048626	0.11539835164835165	1.3131314542520207	0.9378003946043588	0.7144627168281145
CELSR2	1952	0.081061	0.10395604395604399	1.0911880429357632	0.9831502559193007	0.7144063978373507
SH2D3A	10045	0.064162	0.11	1.1927221070769753	0.958607314841775	0.7142937598558233
CST3	1471	0.16417	0.0730631868131868	0.784706201813486	1.1363013889924571	0.7136179319666591
E4F1	1877	0.071917	0.10818681318681315	1.1431684373846729	0.9658256718469567	0.7133926560036045
ABI1	10006	0.22971	0.04657967032967032	0.6388200981863992	1.331803589534951	0.7131110610497859
ANPEP	290	0.075993	0.10692307692307693	1.119226410369008	0.9709285520527416	0.7128857850867313
FBXO44	93611	0.11636	0.0922115384615385	0.9341962874249784	1.0352147321281167	0.7128294660959675
GNPNAT1	64841	0.12678	0.08821428571428572	0.896949252564043	1.0544610780825534	0.7128294660959675
ZNF556	80032	0.023284	0.12604395604395605	1.632942409387157	0.8994779744198259	0.7127168281144401
LRTM2	654429	0.2122	0.054409340659340666	0.6732546204346781	1.2643265369087442	0.7124352331606217
JUND	3727	0.2716	0.023846153846153843	0.5660702343915359	1.622581658472564	0.7120410002252759
SCFD1	23256	0.13447	0.08619505494505494	0.8713745951240495	1.0645176491599615	0.7119846812345123
ECHDC3	79746	0.014147	0.13027472527472528	1.8493356464704391	0.8851398340068867	0.7114778103176391
ZNF425	155054	0.002242	0.13649725274725272	2.6493643917410457	0.864876089492934	0.7113088533453481
DENND1A	57706	0.13602	0.08600274725274726	0.866397229489839	1.0654876755279208	0.7113088533453481
MFSD5	84975	0.28947	0.014230769230769224	0.5383964388780748	1.8467716239038232	0.7112525343545844
SLC7A10	56301	0.14707	0.0807142857142857	0.8324759075797906	1.0930495921948185	0.7112525343545844
KDM6B	23135	0.26365	0.029999999999999995	0.578972224332517	1.5228787452803376	0.7108019824284749
ACTR3	10096	0.10295	0.09857142857142856	0.9873736490459498	1.0062489492770015	0.7104640684838928
SETDB1	9869	0.10821	0.09660714285714288	0.9657326029619745	1.0149907618996308	0.7104077494931291
RABAC1	10567	0.11607	0.0935989010989011	0.9352800155590926	1.0287292500811787	0.7104077494931291
ING4	51147	0.064938	0.11186813186813185	1.1875010911695083	0.9512936143203538	0.7102951115116017
ADAMTS7	11173	0.2442	0.041442307692307674	0.6122543403911364	1.382556069138049	0.7102951115116017
VDAC2	7417	0.11368	0.09450549450549452	0.9443159350805866	1.0245429410775257	0.710238792520838
SQLE	6713	0.22478	0.050013736263736265	0.6482423331209657	1.3009107003790934	0.7101824735300744
RPL26L1	51121	0.081435	0.1064423076923077	1.089188899288639	0.9728857184200576	0.7099571975670196
S100A1	6271	0.20506	0.05844780219780221	0.688119046962096	1.2332318148924304	0.7097882405947286
RASGRP4	115727	0.10148	0.09968406593406594	0.9936195414503068	1.0013742562314951	0.7093940076593828
ZYX	7791	0.30933	0.002101648351648351	0.5095779584234499	2.6774399484954388	0.7092813696778554
C15orf39	56905	0.2279	0.04958791208791208	0.6422556748196244	1.3046241774073792	0.7092250506870917
CCNK	8812	0.25744	0.034629120879120893	0.5893239732450457	1.4605585336365912	0.709168731696328
NCBP2	22916	0.19246	0.06468406593406593	0.7156595185419032	1.1892026888703147	0.7083239468348728
SOX15	6665	0.18463	0.06748626373626378	0.7336977303096152	1.170784615178215	0.7081549898625816
NR4A1	3164	0.22724	0.050329670329670353	0.643515219394779	1.2981759143172242	0.707929713899527
HK1	3098	0.061297	0.11428571428571427	1.212560780217769	0.9420080530223133	0.7078733949087632
GBA2	57704	0.29887	0.010920329670329677	0.5245176764238841	1.9617642506565667	0.7075917999549448
ST6GALNAC2	10610	0.14394	0.0846978021978022	0.8418185016485257	1.0721278589225478	0.7075917999549448
CLDN15	24146	0.25962	0.03453296703296703	0.5856618544176321	1.4617661059630982	0.7072538860103627
MCAM	4162	0.16903	0.0749587912087912	0.77203620853314	1.1251774255298912	0.7071412480288354
G0S2	50486	0.0056772	0.1365247252747253	2.2458658059038097	0.8647886887114147	0.707028610047308
AP1B1	162	0.16483	0.07597527472527471	0.7829637413723735	1.1193277208438717	0.7068033340842532
BCL2L11	10018	0.085643	0.10689560439560442	1.0673081281521672	0.9710401528453134	0.7067470150934895
ELP2	55250	0.033754	0.12458791208791212	1.4716747539443082	0.9045240922529418	0.7067470150934895
XPO1	7514	4.1615e-4	0.14050824175824175	3.380750101031033	0.8522982007044744	0.7066343771119622
GGT6	124975	0.058787	0.11560439560439562	1.2307187020271	0.9370256525033733	0.7066343771119622
ETV6	2120	0.027768	0.12718406593406592	1.5564553993366443	0.8955672952157269	0.7061838251858527
TMEM222	84065	0.27089	0.028296703296703304	0.5672070268050698	1.5482641589438837	0.7060148682135616
FAR1	84188	0.20441	0.061565934065934066	0.6894978617732052	1.2106595271139948	0.7052827213336337
WNT2	7472	0.029760000000000002	0.12707417582417585	1.526367073126159	0.8959426983568999	0.70522640234287
GOLPH3L	55204	0.0063604	0.1370054945054945	2.196515571092126	0.8632620154306929	0.7051700833521063
KARS1	3735	0.020501	0.13041208791208794	1.6882249543642605	0.8846821519306959	0.7050011263798153
PHYH	5264	0.23758	0.04788461538461539	0.6241901220040862	1.3198039965390629	0.7048884883982879
IL4R	3566	0.20357	0.062211538461538464	0.6912862233609962	1.20612905863008	0.7048884883982879
SLC35B2	347734	0.25708	0.03792582417582417	0.5899317087616377	1.421064972673774	0.7047758504167605
TNFRSF10B	8795	0.22398	0.0539010989010989	0.6497907596900518	1.2684023806051263	0.7047195314259969
ARID5A	10865	0.24379	0.04520604395604395	0.6129841126384296	1.3448034970186638	0.7046632124352331
ZNF600	162966	0.10561	0.10101648351648354	0.9762949573779627	0.9956077537801935	0.7044942554629421
ICAM2	3384	0.12763	0.09236263736263739	0.8940472307630202	1.0345036745456038	0.7043252984906511
SLC35G5	83650	0.050058	0.11998626373626375	1.3005265060325344	0.9208684699940873	0.70415634151836
ACTR2	10097	0.17321	0.07508241758241758	0.761427038303371	1.1244617519563953	0.7038184275737779
SIGIRR	59307	0.31052	0.006483516483516484	0.5079104225086207	2.188189380678949	0.7035368326199595
TAF6L	10629	0.18013	0.0716620879120879	0.7444139509814426	1.1447105425906623	0.7034805136291957
MRPL55	128308	0.17015	0.07605769230769231	0.7691680465681718	1.1188568558011038	0.7033115566569047
ZNF143	7702	0.19987	0.06458791208791209	0.6992523875337406	1.1898487545241165	0.7029173237215589
BAP1	8314	0.11597	0.09811813186813188	0.935654342837829	1.0082507291884948	0.7028610047307953
CNST	163882	0.19038	0.06869505494505494	0.7203786775159441	1.1630745247653695	0.7028046857400315
ARSA	410	0.20873	0.06156593406593407	0.680415126889894	1.2106595271139948	0.7022978148231583
THOC6	79228	0.28997	0.020233516483516487	0.5376469314403847	1.6939286324704061	0.702185176841631
SNRNP40	9410	0.078283	0.11175824175824176	1.1063325394463241	0.951720439398349	0.7020725388601037
CSDE1	7812	0.029406	0.12839285714285714	1.5315640471037266	0.8914591366233178	0.7020725388601037
ABCA7	10347	0.27329	0.02956043956043956	0.5633762593584728	1.5292891123186856	0.7019599008785763
OLFML2A	169611	0.00143	0.1421153846153846	2.844663962534938	0.8473589052399735	0.7015093489524667
PSMA1	5682	0.030509	0.1281868131868132	1.515572027087167	0.8921566491913222	0.7013967109709394
BRD1	23774	0.09674	0.1054120879120879	1.0143939169475635	0.9771095844507397	0.7013403919801757
HDAC11	79885	0.14159	0.08921703296703297	0.8489674182435579	1.0495522239039905	0.7010024780355936
CARD9	64170	0.03259	0.12774725274725277	1.4869156395348557	0.893648430759102	0.7010024780355936
TMEM87B	84910	0.24807	0.04524725274725275	0.6054257533506741	1.3444077844793016	0.7008898400540662
UBXN1	51035	0.31744	0.004299450549450549	0.4983383495259154	2.366587041766589	0.7007208830817752
PLCH2	9651	0.30002	0.01520604395604396	0.5228497932799333	1.8179837584343144	0.7006082451002478
CYFIP1	23191	0.23626	0.05093406593406592	0.6266098003725303	1.292991653840578	0.7003266501464294
TRAF2	7186	0.09839	0.10532967032967032	1.0070490394295535	0.9774492751070123	0.7002703311556657
AFTPH	54812	0.013977	0.1356868131868132	1.8545860348321166	0.8674623574875078	0.7001576931741383
HSBP1L1	440498	0.19336	0.06984890109890109	0.713633362600406	1.155840422054274	0.69936922730344675
DHPS	1725	0.27691	0.029271978021978028	0.557661360374324	1.5335479295988352	0.69936922730344675
FBXW5	54461	0.30201	0.015741758241758243	0.5199786766689501	1.802946761681666	0.6989186753773372
CDK5RAP3	80279	0.054996	0.12094780219780218	1.2596688967075886	0.9174020190097415	0.6986933994142825
KLK13	26085	0.21252	0.06239010989010989	0.6726001927623004	1.2048842494293208	0.6984681234512278
CASKIN2	57513	0.22238	0.05815934065934067	0.6529042741053313	1.235380525629644	0.6983554854697004
CDK11A	728642	0.15669	0.08418956043956043	0.804958719443344	1.0747417579609273	0.6982991664789368
FCER1G	2207	0.29902	0.01763736263736264	0.5242997628489715	1.7535663555802028	0.6982991664789368
GALT	2592	0.30678	0.01343406593406594	0.5131729568898193	1.8717925245254357	0.6981302095066456
SLC39A8	64116	0.042512	0.12631868131868135	1.3714884629337978	0.8985324167157956	0.6978486145528272
EXOSC7	23016	0.11621	0.1005357142857143	0.9347564988135362	0.9976796321548541	0.697510700608245
CDCP1	64866	0.080787	0.11288461538461539	1.0926585189592652	0.9473652423871847	0.6974543816174814
SH3BP5L	80851	0.1017	0.10593406593406592	0.9926790470772554	0.9749643584182629	0.697341743635954
GFI1B	8328	0.056334	0.12127747252747255	1.2492294105567328	0.9162198624937637	0.697341743635954
TAPBPL	55080	0.30828	0.012733516483516491	0.511054649686029	1.8950516451685397	0.697172786663663
WDR55	54853	0.23732	0.05260989010989011	0.6246656603345838	1.2789326053444143	0.6968348727190808
SHMT2	6472	0.15974	0.08390109890109887	0.7965863199035473	1.0762323509286538	0.6966659157467898
RNF207	388591	0.24653	0.04835164835164835	0.6081302242906387	1.3155887158349062	0.696440639783735
UNC79	57578	0.25227	0.04568681318681319	0.598134392800389	1.3402091344295368	0.6963280018022077
USP15	9958	0.31605	0.009423076923076921	0.5002442053362186	2.0258072636062856	0.6956521739130435
C15orf48	84419	0.24069	0.051510989010989015	0.6185419530778425	1.2881001115853183	0.6955958549222798
SLC11A1	6556	0.21473	0.06320054945054945	0.6681072758977834	1.199279146048241	0.6954832169407524
EIF4EBP3	8637	0.24892	0.04796703296703297	0.6039402076875671	1.3190571442795052	0.6953142599684614
SFN	2810	0.24714	0.04890109890109891	0.6070569576599388	1.3106813813401619	0.6952579409776977
LRRC8B	23507	0.012851	0.1385164835164835	1.8910630764117402	0.858498542308629	0.6952579409776977
CTNS	1497	0.21134	0.06465659340659342	0.6750182969126308	1.189387181006438	0.6950889840054066
NFE2L2	4780	0.052069	0.124010989010989	1.2834207629936423	0.9065398289073128	0.6948637080423519
GHITM	27069	0.12822	0.09745879120879121	0.892044227452287	1.0111789795195443	0.6945257940977698
LMAN2L	81562	0.18497	0.07528846153846155	0.732898703440031	1.1232715772408368	0.6941878801531877
SMCHD1	23347	0.17619	0.07843406593406592	0.7540187444373804	1.1054952710671893	0.6938499662086055
SPINT2	10653	0.12662	0.09866758241758242	0.8974976908145477	1.0058255128797382	0.6938499662086055
RBP3	5949	0.052158	0.1244642857142857	1.282679069991179	0.904955248908191	0.6937936472178419
EPN1	29924	0.31993	0.007678571428571429	0.4949450339903607	2.114719571426614	0.6936246902455508
GALC	2581	0.21031	0.06597527472527474	0.6771400766167395	1.180618792674075	0.6934557332732597
UBE2L3	7332	0.17782	0.07802197802197802	0.7500193940904706	1.1077830436020184	0.6933994142824961
C5orf22	55322	0.068563	0.11909340659340656	1.1639101879497764	0.924112281836827	0.6933430952917323
WIPF1	7456	0.27734	0.033159340659340654	0.5569874887832149	1.4793941135517068	0.6932867763009687
ZBTB44	29068	0.19992	0.0706043956043956	0.6991437568816065	1.1511682603177615	0.6931741383194413
HGS	9146	0.30714	0.017019230769230773	0.5126636200661109	1.7690600729369736	0.6930051813471503
VPS51	738	0.31047	0.01495879120879121	0.5079803583341318	1.8251034995572621	0.6926109484118045
OAZ2	4947	0.30787	0.01690934065934066	0.5116326283076676	1.7718733263817208	0.6925546294210407
EDN2	1907	0.23406	0.056057692307692294	0.630672799304565	1.2513647845397664	0.6924983104302771
TBC1D29P	26083	0.15843	0.08656593406593407	0.8001625777918427	1.0626529804750564	0.6924983104302771
BYSL	705	0.063188	0.12171703296703297	1.1993653905247565	0.9146486427561186	0.6923293534579861
SHBG	6462	0.014873	0.13917582417582422	1.8276014220606953	0.8564361981945267	0.6922167154764587
TFR2	7036	0.13491	0.09659340659340655	0.8699558577123957	1.015052517247322	0.6920477585041676
PFDN2	5202	0.21853	0.06353021978021979	0.6604889342536923	1.1970196422379857	0.6919914395134039
C2orf42	54980	0.11953	0.10215659340659343	0.9225230804956577	0.9907335978255533	0.6919351205226403
ASCL1	429	0.15811	0.08693681318681316	0.8010406613297973	1.0607962836384908	0.6918788015318765
SERBP1	26135	0.062218999999999997	0.12230769230769234	1.206076973265437	0.9125462279863852	0.6918224825411129
GBX1	2636	0.16469	0.08438186813186814	0.7833327704517907	1.0737508639934739	0.6918224825411129
ATP6V1C2	245973	0.08513	0.11479395604395606	1.0699173666076287	0.9400809771458634	0.6916535255688218
EPN3	55040	0.24496	0.051964285714285706	0.6109048266458141	1.284295038020293	0.6913719306150033
ARHGEF1	9138	0.33027	8.791208791208785e-4	0.48113087355707135	3.0559514053291505	0.6913156116242397
SRSF5	6430	0.19449	0.0737087912087912	0.7111027236774338	1.1324807109771171	0.6912029736427123
MLLT6	4302	0.056991	0.1242032967032967	1.2441937225546538	0.9058668766147617	0.6911466546519487
GABBR1	2550	0.089438	0.11344780219780219	1.048477920981303	0.9452039132000445	0.6909213786888939
SCARB2	950	0.14323	0.09366758241758243	0.8439660080763793	1.028410688868404	0.6908650596981302
DTX2	113878	0.20724	0.06854395604395602	0.6835264163849164	1.1640308336896474	0.6908650596981302
HTRA2	27429	0.04742	0.12799450549450553	1.3240384503578306	0.8928086732008349	0.6898513178643839
FAR2	55711	0.016835	0.13975274725274728	1.7737868792758926	0.8546396460177013	0.6896260419013291
SLC39A9	55334	0.14659	0.09267857142857142	0.8338956551583836	1.0330206691577426	0.6896260419013291
RASIP1	54922	0.13031	0.09983516483516483	0.8850222552146924	1.0007164606770405	0.689288127956747
JUN	3725	0.26825	0.0408379120879121	0.5714602693620113	1.3889364701080993	0.6892318089659834
IRF2BP2	359948	0.13748	0.09704670329670327	0.8617604765348124	1.0130192131284599	0.6890065330029286
GMEB1	10691	0.074651	0.11973901098901096	1.1269643702353649	0.9217643333273721	0.6885559810768191
STK19	8859	0.28623	0.03188186813186813	0.5432848494314072	1.4964562388571194	0.6884433430952918
CER1	9350	0.0067964	0.14467032967032967	2.1677210687846564	0.8396205288790066	0.6884433430952918
ZNF689	115509	0.096049	0.11230769230769232	1.0175071523717065	0.9495904965223997	0.6884433430952918
HES5	388585	0.1469	0.093282967032967	0.8329782042097434	1.0301976488462918	0.6883307051137644
DNAAF2	55172	0.17254	0.08365384615384612	0.7631102062981384	1.077514086680162	0.6879927911691822
MESP2	145873	0.23756	0.05777472527472527	0.624226683395016	1.238262110962735	0.6878801531876548
ZMYND15	84225	0.20556	0.07138736263736264	0.6870613909868647	1.1463786624901777	0.6878238341968912
RPLP2	6181	0.16148	0.08780219780219782	0.7918812592617231	1.056494613007102	0.6877111962153638
ADAMTS9	56999	0.20362	0.07229395604395605	0.6911795668900402	1.1408980092957597	0.6873732822707818
CYBC1	79415	0.23244	0.06050824175824175	0.6336891332332644	1.2181854665649705	0.6868664113539086
RAB5A	5868	0.19345	0.07634615384615384	0.7134312659427362	1.117212836871684	0.6866411353908538
GPSM3	63940	0.32147	0.011909340659340661	0.4928595497766864	1.9241122818368268	0.6865848164000901
LHX3	8022	0.1986	0.07447802197802199	0.7020207558406376	1.1279718660685705	0.6865848164000901
RNF31	55072	0.18088	0.0801510989010989	0.7426094506626967	1.0960905189316483	0.6863595404370354
PRKD2	25865	0.33579	8.379120879120877e-4	0.4739322415198461	3.0768015443022705	0.6863032214462716
EVA1C	59271	0.23067	0.061895604395604396	0.6370088843764311	1.2083401919252252	0.6860216264924532
PIP5K1A	8394	0.054789	0.1273901098901099	1.26130662616586	0.8948642877532516	0.6857963505293985
BUD31	8896	0.28275	0.03567307692307692	0.5485973864025071	1.4476594296837346	0.6854021175940527
TNN	63923	0.062336	0.12559065934065938	1.2052610691374972	0.9010426595451408	0.685176841630998
PSMD13	5719	0.25766	0.049409340659340655	0.5889529975439067	1.306190941494526	0.6850078846587069
ZCCHC17	51538	0.11017	0.10969780219780223	0.9579366505678439	0.9598020734547184	0.6847262897048885
SLC5A5	6528	0.27234	0.04151098901098899	0.5648885668735072	1.3818369193100308	0.6847262897048885
RFTN1	23180	0.2596	0.04873626373626374	0.5856953118716683	1.3121477681533484	0.6843320567695427
RBM20	282996	0.055139	0.12793956043956045	1.2585411145164267	0.8929951457163247	0.6843320567695427
BLOC1S4	55330	0.010303	0.14482142857142857	1.9870363001742224	0.8391671727950444	0.6841067808064879
DHX38	9785	0.15362	0.09280219780219781	0.8135522392250827	1.032441738414066	0.6839378238341969
RIC8A	60626	0.29946	0.026840659340659347	0.523661179750234	1.5712068199302829	0.6837688668619059
PFN3	345456	0.21903	0.06822802197802198	0.6594963968395499	1.166037219317814	0.6835435908988511
KRIT1	889	0.0086075	0.14633241758241758	2.065122968623289	0.8346594522917593	0.6833746339265601
PYCR1	5831	0.053183	0.12946428571428573	1.2742271681947894	0.8878500204352067	0.6832056769542689
DERL3	91319	0.26757	0.04509615384615384	0.5725625813557375	1.345860496583697	0.6832056769542689
FUOM	282969	0.27316	0.04184065934065934	0.5635828959536325	1.3784014803130133	0.6831493579635053
PER1	5187	0.33616	0.00489010989010989	0.47345396493812264	2.310681381340162	0.6830367199819779
TNPO2	30000	0.17329	0.08604395604395602	0.761226498279304	1.0652796302631502	0.6829804009912143
VASP	7408	0.26783	0.045329670329670335	0.5721407786879337	1.3436174394351497	0.6827551250281595
CASP4	837	0.28847	0.0340521978021978	0.5398993454611549	1.4678548525452157	0.6825861680558685
PAG1	55824	0.017297	0.1431043956043956	1.7620292145836638	0.8443470262163588	0.6825298490651047
ZFP36L2	678	0.19696	0.07686813186813186	0.7056219644127589	1.114253673493247	0.6823608920928137
NAP1L1	4673	0.096519	0.115521978021978	1.0153871863149684	0.9373353835151251	0.6823045731020501
LEMD3	23592	0.0056153	0.1484478021978022	2.2506270363991128	0.8284262278451849	0.6822482541112863
SSH1	54434	0.13433	0.10236263736263736	0.8718269852502716	0.9898585330888322	0.6819666591574679
POLR1E	64425	0.10286	0.11336538461538465	0.9877534800149288	0.9455195342036911	0.6819103401667043
CRISPLD2	83716	0.17531	0.0859203296703297	0.756193310255595	1.0659040652835983	0.6818540211759405
LRP5	4041	0.22489	0.06704670329670327	0.6480298555531392	1.173622571656516	0.6815724262221221
SSNA1	8636	0.31791	0.018777472527472534	0.4976958109448883	1.7263628647452147	0.6814597882405947
MGAT3	4248	0.15216	0.09475274725274727	0.8176995004066613	1.023408189281665	0.6813471502590673
FXYD4	53828	0.093391	0.1171978021978022	1.029694974290972	0.931080532535646	0.6809529173237215
HOXB3	3213	0.0067462	0.14842032967032967	2.170940787723034	0.8285066080937771	0.6806150033791395
RXYLT1	10329	0.1767	0.08620879120879119	0.7527634504932359	1.0644484443981381	0.6797138995269205
LOXL3	84695	0.11556	0.11054945054945056	0.9371924668278406	0.956443411601185	0.6794886235638657
USP22	23326	0.14207	0.10050824175824179	0.8474976195388744	0.997798324279644	0.6794886235638657
SLC12A9	56996	0.33686	0.0072802197802197795	0.47255055568741616	2.137855509712248	0.6793759855823384
MICU2	221154	0.18256	0.08387362637362639	0.7385943729258606	1.076374579350394	0.679263347600811
RTCA	8634	0.10196	0.11527472527472528	0.9915701732027701	0.9382659041275357	0.6790380716377562
FZD5	7855	0.21841	0.07146978021978022	0.6607274811440601	1.1458775534170005	0.6789817526469926
CALR	811	0.32922	0.012967032967032964	0.48251378942027706	1.8871593850149684	0.6787564766839378
EPOP	100170841	0.012974	0.14646978021978022	1.886926106405792	0.8342519701058297	0.6785875197116468
LENG8	114823	0.1785	0.08600274725274726	0.7483617795517881	1.0654876755279208	0.6785312007208831
AGPAT3	56894	0.016012	0.1452197802197802	1.7955544185669325	0.8379742248533646	0.6785312007208831
INTS7	25896	0.0067017	0.14965659340659337	2.1738150171543866	0.8249041447307629	0.6782496057670646
TST	7263	0.2374	0.06355769230769232	0.6245192853814275	1.19683187981314	0.6781369677855373
EXOSC6	118460	0.25977	0.05237637362637361	0.58541100563696	1.2808645740393667	0.67802432980401
HSDL1	83693	0.011167	0.14751373626373626	1.9520634838619209	0.831167536934762	0.67802432980401
MPLKIP	136647	0.1606	0.09342032967032969	0.7942544590573379	1.0295586044668572	0.6778553728317188
RFX1	5989	0.04068	0.136195054945055	1.390619055749293	0.8658386607717156	0.6778553728317188
TEC	7006	0.15876	0.0943131868131868	0.7992589097648741	1.025427580223306	0.6777427348501914
PTPN23	25930	0.31836	0.020673076923076933	0.497081503970046	1.6845948793831749	0.6776300968686642
CCDC151	115948	0.0058231	0.15075549450549453	2.234845751695979	0.8217268503988782	0.6768416309979726
KCNN1	3780	0.034336	0.1390521978021978	1.4642502997141429	0.8568221424645206	0.6767289930164452
SLC35C1	55343	0.29982	0.03181318681318682	0.5231394001737696	1.4973928242576386	0.6766163550349178
BACH1	571	2.973e-4	0.1541758241758242	3.526805090795062	0.8119837212927336	0.676560036044154
TRIP4	9325	0.066888	0.1286675824175824	1.1746517895750899	0.8905308590829784	0.6760531651272809
FUT9	10690	0.095987	0.11883241758241758	1.0177875816538573	0.925065067295609	0.6758278891642262
SERAC1	84947	0.20782	0.07666208791208791	0.6823126595138167	1.1154193567963768	0.6756026132011714
PLA2G4B	100137049	0.10551	0.11622252747252747	0.9767063769633949	0.9347096842626185	0.6756026132011714
MEA1	4201	0.19162	0.08342032967032968	0.7175591641701305	1.0787280981904737	0.6750957422842983
IZUMO1	284359	0.25672	0.05579670329670329	0.5905402959125523	1.2533914602442493	0.6750394232935346
CNPY3	10695	0.32492	0.01828296703296703	0.488223555437693	1.7379533238383622	0.6749831043027709
LIN7B	64130	0.25407	0.05728021978021978	0.5950466124137558	1.2419953243392796	0.6748704663212435
SORT1	6272	0.075804	0.12674450549450547	1.1203078770580073	0.8970708587018387	0.6748141473304798
CHTF18	63922	0.26021	0.0543269230769231	0.584676017300308	1.2649848914793416	0.6747578283397162
ATP6V1A	523	0.054313	0.1333379120879121	1.2650962081176578	0.8750463496889151	0.6746451903581888
ZNF468	90333	0.12738	0.10850274725274725	0.8948987554503576	0.9645592654873066	0.6746451903581888
NLRP12	91662	0.18991	0.08460164835164836	0.7214521662241471	1.0726211752227828	0.6745325523766614
OXR1	55074	0.17567	0.0896978021978022	0.7553023987032921	1.0472181980379633	0.674419914395134
PCK2	5106	0.17974	0.08754120879120879	0.7453552626453782	1.0577874608331714	0.6743635954043704
UBALD2	283991	0.16661	0.09284340659340659	0.7782989356154031	1.032248932869544	0.6743635954043704
PROP1	5626	0.10559	0.1168956043956044	0.9763772101209932	0.9322018192284494	0.6741946384320793
CORO1A	11151	0.21868	0.07396978021978022	0.6601909347804804	1.1309456716790367	0.6740820004505519
OSM	5008	0.34038	0.009601648351648354	0.4680359660516542	2.0176542035673557	0.6739693624690245
LIMK2	3985	0.14644	0.10168956043956048	0.8343402797905066	0.9927236299308351	0.6739130434782609
PHB	5245	0.11652	0.11296703296703296	0.9335995240443703	0.9470482776618366	0.6737440865059698
SNX2	6643	0.0031948	0.15381868131868134	2.495556324239566	0.8129909161540722	0.6736877675152061
NTMT1	28989	0.32806	0.017692307692307695	0.48404671944112143	1.7522155162892439	0.673349853570624
KMT5A	387893	0.27158	0.04873626373626374	0.5661022160169344	1.3121477681533484	0.6732935345798603
IFT43	112752	0.12103	0.11135989010989011	0.9171069667118206	0.9532712062957607	0.6732372155890967
NDE1	54820	0.26944	0.04991758241758241	0.5695379301804445	1.3017464563410217	0.6729556206352783
CBARP	255057	0.032539	0.14181318681318683	1.48759579808494	0.8482833834412059	0.6728993016445145
DDX52	11056	0.026631	0.14380494505494504	1.574612525400042	0.8422261795084233	0.6727866636629871
HOXA11	3207	0.14488	0.10321428571428573	0.838991562693998	0.9862601885856713	0.6722234737553503
RPN2	6185	0.25146	0.06050824175824178	0.599531088782512	1.2181854665649703	0.6721671547645867
DDO	8528	0.019843	0.1469368131868132	1.7023926676177603	0.832869383508862	0.6716039648569497
A1BG	1	0.30332	0.03337912087912089	0.5180989526854751	1.4765251057147248	0.6716039648569497
ZNF510	22869	0.0044158	0.15406593406593408	2.354990604858421	0.8122933786904537	0.6713786888938951
TCIRG1	10312	0.30201	0.03425824175824177	0.5199786766689501	1.4652349301705132	0.6712660509123677
USPL1	10208	0.31528	0.026826923076923075	0.5013035781424533	1.5714291360251829	0.6712660509123677
PPFIA3	8541	0.2927	0.039326923076923086	0.533577277566208	1.4053100312914384	0.6712660509123677
NXPH4	11247	0.19929	0.08241758241758239	0.7005144928387881	1.0839801289293938	0.6712097319216039
C9orf16	79095	0.3515	7.142857142857139e-4	0.45407467064415724	3.146128035678238	0.6711534129308403
ERGIC1	57222	0.060321	0.13303571428571426	1.2195314673557556	0.8760317542579077	0.67109709394007655
RFX5	5993	0.23377	0.06909340659340658	0.6312112231588868	1.1605633942571099	0.6710407749493129
TMEM42	131616	0.31917	0.02456043956043956	0.49597793639008236	1.6097638648531383	0.6709281369677855
RB1CC1	9821	0.11725	0.11434065934065935	0.9308871486128791	0.9417993077734479	0.6708718179770219
PPP2R5B	5526	0.25105	0.061565934065934066	0.6002397742896343	1.2106595271139948	0.6707591799954945
OS9	10956	0.26175	0.055851648351648346	0.5821133096491201	1.2529640050110173	0.6704212660509123
VAMP2	6844	0.3185	0.025741758241758235	0.49689056332863074	1.5893617927612778	0.6700833521063303
TMEM33	55161	0.11564	0.1153021978021978	0.9368919170013797	0.9381624144375659	0.6700270331155666
RBBP8NL	140893	0.25066	0.06212912087912088	0.6009149646667755	1.2067047915671185	0.6698580761432755
DGCR6	8214	0.060429	0.13364010989010988	1.2187545925474284	0.874063175920402	0.6697454381617481
B3GALT6	126792	0.033179	0.1430631868131868	1.479136707552965	0.8444721050292725	0.6695764811894571
CACNG8	59283	0.21875	0.07620879120879123	0.6600519383056491	1.1179949269117897	0.669407524217166
HARS1	3035	0.21593	0.07722527472527473	0.6656870152417688	1.1122405380416154	0.6691822482541113
CARS1	833	0.32064	0.02479395604395605	0.4939823001488671	1.6056541730713603	0.6690132912818202
GOLGA8B	440270	0.014696	0.15032967032967035	1.832800856702248	0.8229552949369962	0.6689569722910566
SLC25A44	9673	0.22285	0.0753021978021978	0.6519873615778048	1.1231923481095576	0.6688443343095292
TMEM179B	374395	0.34479	0.010109890109890109	0.4624453385775974	1.9952535649755383	0.6685627393557108
AFDN	4301	0.25632	0.060206043956043946	0.5912175055958564	1.220359908659078	0.6683937823834197
CLDND2	125875	0.19543	0.08592032967032967	0.7090087679744973	1.0659040652835985	0.6683937823834197
SPTAN1	6709	0.15397	0.10168956043956044	0.8125638902262918	0.9927236299308353	0.668168506420365
EFHC1	114327	0.27103	0.052005494505494514	0.5669826349065643	1.2839507696852592	0.6681121874296012
TMEM106B	54664	0.26586	0.05512362637362637	0.5753469995847444	1.2586622195791985	0.6679995494480739
ANAPC2	29882	0.31603	0.028598901098901102	0.5002716888498275	1.5436506541385198	0.6679995494480739
CATSPERD	257062	0.16853	0.09620879120879124	0.7733227792154446	1.0167852419016286	0.6677179544942554
DHX8	1659	0.28051	0.04773351648351648	0.5520516518145702	1.3211765703869045	0.6675489975219644
TRAPPC8	22878	0.24791	0.06476648351648354	0.6057059546471576	1.18864968223969	0.6675489975219644
ONECUT3	390874	0.2233	0.07570054945054945	0.6511112769285621	1.1209009682875664	0.667267402568146
DHX30	22907	0.071468	0.13188186813186814	1.1458883712655215	0.8798149096209719	0.6671547645866186
PGS1	9489	0.26672	0.05527472527472527	0.5739444175160698	1.2574734072651663	0.6668168506420364
FRMD8	83786	0.041351	0.14203296703296703	1.3835139833489063	0.8476108405551135	0.6666478936697454
CLPTM1	1209	0.3529	0.005315934065934064	0.4523483416400308	2.274420414294126	0.6665915746789818
KANK2	25959	0.35173	0.005906593406593403	0.4537905879559915	2.228662923733451	0.666535255688218
TCF7L1	83439	0.16257	0.09932692307692306	0.7889595942679467	1.0029330177791598	0.6662536607343996
KLK12	43849	0.028281	0.14608516483516484	1.5485052381989144	0.8353938850742894	0.666197341743636
LRIG2	9860	0.079926	0.12939560439560438	1.097311921315079	0.8880804765201599	0.6661410227528722
HSF1	3297	0.16048	0.10035714285714285	0.7945790843236571	0.9984517114371394	0.6660283847713449
ADAMTS13	11093	0.093456	0.12487637362637365	1.029392811104381	0.9035197215481577	0.6658031088082902
MAGI3	260425	0.029399	0.14601648351648353	1.5316674417602247	0.8355981147897404	0.6656904708267628
SETD3	84193	0.20697	0.08256868131868132	0.684092600333743	1.0831846513444203	0.6656904708267628
SCT	6343	0.23852	0.0710164835164835	0.6224751993262984	1.1486408362190947	0.665634151835999
TPR	7175	0.087562	0.1271978021978022	1.0576843272886192	0.8955203926311028	0.6655778328452354
XRCC3	7517	0.31697	0.030013736263736258	0.49898184015134117	1.5226799380065967	0.6655778328452354
TNFRSF10A	8797	0.24555	0.06730769230769232	0.6098600615323774	1.1719352992845236	0.6655215138544718
TERT	7015	0.11591	0.11763736263736263	0.9358790941703782	0.9294547206906365	0.665296237891417
ITPRIPL2	162073	0.2314	0.07387362637362636	0.6356366453842692	1.1315105814257544	0.6649583239468349
CCNE1	898	0.062089	0.13553571428571434	1.2069853348066055	0.8679462511107199	0.6649020049560712
IL17B	27190	0.26244	0.059107142857142865	0.5809699709147381	1.2283600332304816	0.6646767289930164
INS	3630	0.1082	0.12079670329670328	0.9657727392294494	0.9179449180293499	0.6645077720207254
SLC39A7	7922	0.27352	0.05322802197802198	0.5630109122114618	1.273859672470708	0.6644514530299617
LOXHD1	125336	0.038706	0.1438736263736264	1.4122217077223067	0.8420188097475699	0.6642824960576706
PRF1	5551	0.33999	0.017293956043956043	0.46853385651270696	1.7621056492051745	0.664226177066907
NCOA1	8648	0.093405	0.12630494505494508	1.0296298752229187	0.8985796457389408	0.6638882631223249
TERF2IP	54386	0.062435	0.13575549450549446	1.2045718839465278	0.8672425839481267	0.6638882631223249
PARP3	10039	0.30493	0.03796703296703296	0.5157998462363687	1.4205933406108764	0.6637193061500338
OGFRL1	79627	0.030727	0.1468406593406593	1.5124798395824277	0.8331536741042593	0.6636066681685064
NTN3	4917	0.28274	0.04927197802197803	0.5486127463374997	1.3074000026370705	0.6634940301869791
KCNT1	57582	0.17125	0.09765109890109891	0.7663694198355367	1.0103228650847997	0.6633813922054517
KCTD21	283219	0.15121	0.10499999999999998	0.820419486604591	0.978810700930062	0.663325073214688
ACP4	93650	0.26624	0.05776098901098901	0.5747266953893702	1.2383653791791063	0.663325073214688
WDR86	349136	0.11322	0.11987637362637366	0.946076849451425	0.9212664033463155	0.6632124352331606
PCDHGA1	56114	0.0033511	0.15903846153846157	2.4748126122124168	0.7984978340822524	0.6629308402793422
DCAKD	79877	0.14965	0.10635989010989008	0.8249232788237898	0.973222120049506	0.6628745212885785
NPLOC4	55666	0.28322	0.04965659340659341	0.5478760815509572	1.3040230776824875	0.6625929263347601
TMEM41A	90407	0.053931	0.13958791208791207	1.2681615268571094	0.8551521887387603	0.6622550123901779
PTRHD1	391356	0.041446	0.1439697802197802	1.382517377339363	0.8417286583291591	0.6621986933994143
TMEM203	94107	0.28818	0.04728021978021979	0.5403361629773942	1.3253205133214956	0.6621423744086506
FAM166A	401565	0.10452	0.12350274725274722	0.9808005989447119	0.9083233816477301	0.6621423744086506
GALK1	2584	0.25409	0.06494505494505494	0.5950124267649737	1.1874539114398384	0.6619734174363595
TLR4	7099	0.09124	0.12793956043956045	1.039814723395389	0.8929951457163247	0.6615228655102501
MED28	80306	0.3118	0.035645604395604394	0.5061238891471771	1.4479940171285606	0.661353908537959
WDR77	79084	0.16272	0.10221153846153845	0.7885590644213306	0.9905000747754836	0.6611286325749043
SLC39A1	27173	0.32472	0.028021978021978023	0.488490961690771	1.5525012118871384	0.6608470376210859
CALM3	808	0.25688	0.06429945054945056	0.5902697074415539	1.191792738185595	0.6605654426672674
CCDC32	90416	0.060074	0.1382554945054945	1.22131344978909	0.8593176000883639	0.6605091236765037
PDXK	8566	0.27094	0.057184065934065935	0.5671268735313243	1.2427249684262598	0.6599459337688669
KIAA0753	9851	0.14144	0.11127747252747253	0.8494277523310021	0.9535927471410778	0.6598896147781032
ZBTB46	140685	0.16404	0.10225274725274729	0.7850502393845529	0.9903250148543077	0.6598896147781032
NDUFS5	4725	0.25	0.06855769230769229	0.6020599913279624	1.163943809446915	0.6597769767965758
SARS2	54938	0.074181	0.13435439560439558	1.1297073164434477	0.8717481204068037	0.6597206578058121
VDR	7421	0.27083	0.057664835164835164	0.5673032302644982	1.2390889450666556	0.65938274386123
CDK10	8558	0.3512	0.01195054945054945	0.45444549276593504	1.9226121266944187	0.6592701058797026
CBX8	57332	0.28475	0.050865384615384604	0.5455362672488621	1.2935776672635948	0.6592701058797026
NSD1	64324	0.29561	0.04539835164835166	0.5292808785608355	1.342959915491378	0.659213786888939
LEMD2	221496	0.29899	0.04348901098901098	0.5243433368175274	1.3616204687867002	0.659213786888939
CNDP2	55748	0.21573	0.0830631868131868	0.6660894565270213	1.0805914107070955	0.659213786888939
MICALL2	79778	0.36187	0.004244505494505495	0.4414474195845471	2.3721728998882026	0.6591011489074116
CRK	1398	0.258	0.06464285714285715	0.5883802940367698	1.1894794564730347	0.6591011489074116
EDN3	1908	0.052154	0.14179945054945053	1.2827123773369966	0.8483254519724447	0.6590448299166479
MB	4151	0.15153	0.1075137362637362	0.8195013767679881	0.9685360454931542	0.6589321919351205
MMP9	4318	0.15457	0.10657967032967032	0.8108747930744716	0.9723256274449518	0.6588195539535932
PSEN2	5664	0.35735	0.008653846153846158	0.4469062135628141	2.0627908298594555	0.6585942779905384
LBX2	85474	0.0098782	0.15714285714285717	2.0053221850972207	0.8037053548560317	0.6584253210182474
DAXX	1616	0.33661	0.022362637362637366	0.4728729861608237	1.6504769787598548	0.6583690020274837
ITSN2	50618	0.3223	0.031854395604395604	0.4917396944876655	1.4968306306750498	0.65831268303672
PLEKHM1	9842	0.35435	0.011167582417582415	0.45056756290246464	1.9520408337189692	0.658143726064429
HS2ST1	9653	0.050875	0.14258241758241755	1.2934955777667236	0.8459340258005983	0.6580874070736652
RAE1	8480	0.28696	0.050412087912087906	0.5421786363320898	1.2974653150609479	0.6580310880829016
MAPKBP1	23005	0.14063	0.11244505494505494	0.851922023237494	0.9490596390037864	0.6578621311106105
NCLN	56926	0.0040343	0.16093406593406595	2.394231809767235	0.7933520163034761	0.6578058121198468
NANOS2	339345	0.0055504	0.1601098901098901	2.2556757175020152	0.7955818405511035	0.6578058121198468
SMOC1	64093	0.10776	0.12473901098901101	0.9675424172850708	0.9039977036368018	0.6576368551475558
GNPTG	84572	0.35043	0.014120879120879119	0.4553987213488549	1.8501382646537803	0.6573552601937374
DVL1	1855	0.25644	0.06703296703296704	0.5910142317883058	1.1737115573103265	0.65724262221221
ASAP3	55616	0.27269	0.05821428571428573	0.5643307880739535	1.2349704269382613	0.6571299842306826
ZFAND3	60685	0.35799	0.009024725274725271	0.4461291046563374	2.0445660097532565	0.6571299842306826
CACNA1C	775	0.025125	0.1518956043956044	1.5998939295714547	0.8184547937103197	0.6570173462491552
CCDC50	152137	0.35487	0.011414835164835165	0.4499307134874519	1.9425303555289262	0.6569610272583916
RILPL1	353116	0.18744	0.0949313186813187	0.7271377244110937	1.0225904863440682	0.6568483892768642
OPA1	4976	0.24149	0.0743543956043956	0.6171008484931628	1.1286933522219758	0.6567920702861004
TBXAS1	6916	0.29126	0.04905219780219781	0.5357191548233882	1.3093415291202553	0.6566231133138094
GATA5	140628	0.044964	0.14524725274725278	1.3471350608585773	0.8378920732439444	0.6566231133138094
CLMP	79827	0.30132	0.04427197802197802	0.5209720412394527	1.3538710738007027	0.6564541563415184
TCF3	6929	0.24122	0.07472527472527474	0.6175866868737335	1.1265324796148573	0.6563978373507546
ATG5	9474	0.25332	0.06946428571428571	0.5963305206447188	1.1582384256804927	0.6561725613877
KDM4C	23081	0.062384	0.14024725274725272	1.2049267821560894	0.853105637226127	0.6560599234061726
ZNF706	51123	4.2876e-5	0.1643543956043956	4.367785737749935	0.784218676363581	0.6558909664338815
STRN4	29888	0.36605	0.002348901098901099	0.43645958881055097	2.629135268920883	0.6558346474431178
TECPR2	9895	0.31408	0.0385989010989011	0.502959717744069	1.4134250594079574	0.6555530524892994
EIF2AK2	5610	0.14775	0.1109478021978022	0.830472510446707	0.9548812964317087	0.655440414507772
MFGE8	4240	0.24128	0.07538461538461541	0.61747867581032	1.1227172766143418	0.6553277765262446
RFNG	5986	0.35939	0.009725274725274718	0.44443401127056065	2.0120981216232683	0.6553277765262446
NRTN	4902	0.10171	0.1277884615384615	0.9926363456877216	0.8935083583560485	0.655271457535481
HGH1	51236	0.29081	0.05009615384615383	0.5363906635965335	1.300195615999256	0.6551588195539536
NDUFS8	4728	0.3036	0.04395604395604396	0.5176982327765572	1.3569814009931311	0.6550461815724262
PPME1	51400	0.33126	0.0285989010989011	0.47983100247621807	1.5436506541385198	0.6548772246001352
BARX2	8538	0.20093	0.09104395604395606	0.6969552157566344	1.040748879565738	0.6547082676278441
MYD88	4615	0.23198	0.07917582417582418	0.6345494559024253	1.1014074071710855	0.654539310655553
FAM107B	83641	0.0036812	0.1628296703296703	2.434010586645479	0.7882664564100379	0.6543140346924983
CDKN2D	1032	0.11797	0.12310439560439562	0.9282284205832444	0.9097264397360126	0.654201396710971
DOC2B	8447	0.34796	0.018695054945054947	0.4584706778285075	1.7282732541097026	0.6540324397386799
GPR4	2828	0.35049	0.016950549450549454	0.455324368586834	1.7708162196158141	0.6540324397386799
LRP1	4035	0.35271	0.015549450549450538	0.4525822270825725	1.808284952460785	0.6539761207479162
THOC3	84321	0.040488	0.14836538461538462	1.3926736756992688	0.8286674132356321	0.6539198017571525
TNFRSF13B	23495	0.13155	0.11828296703296702	0.8809091475782782	0.9270777900819722	0.6539198017571525
HOXB13	10481	0.0045407	0.1625686813186813	2.3428771906003534	0.7889631170479356	0.6535818878125704
STX6	10228	0.25708	0.06916208791208793	0.5899317087616377	1.1601319044234002	0.6532439738679883
JAKMIP3	282973	0.026624	0.15304945054945052	1.5747266953893702	0.8151682251896132	0.6530750168956972
TM7SF2	7108	0.29001	0.05208791208791208	0.5375870266874495	1.2832630506470086	0.6528497409326425
RAB8A	4218	0.3424	0.02296703296703297	0.4654662439948844	1.6388951062100396	0.6528497409326425
CLDN12	9069	0.21135	0.08887362637362635	0.6749977478349624	1.0512270986443368	0.6526807839603515
RBM38	55544	0.3451	0.021277472527472526	0.4620550407085131	1.6720799615538313	0.6526807839603515
SEPTIN5	5413	0.23228	0.0798076923076923	0.6339881826387135	1.0979552469227065	0.6526807839603515
ZNFX1	57169	0.17605	0.1019368131868132	0.7543639705937969	0.9916689477241171	0.6525118269880604
CX3CL1	6376	0.21258	0.08836538461538462	0.6724775972831791	1.053717827912669	0.6523428700157693
C12orf71	728858	0.36679	0.005439560439560446	0.43558251325289044	2.2644361933875246	0.6522302320342419
PPP1R11	6992	0.0036905	0.16387362637362637	2.4329147903367643	0.7854909356426953	0.6521739130434783
ACSS2	55902	0.21796	0.08653846153846152	0.6616232007679288	1.0627908298594555	0.6520612750619509
POP1	10940	0.031368	0.15193681318681318	1.5035131707078497	0.8183369869872582	0.6518359990988961
BICD2	23299	0.27702	0.05951923076923076	0.5574888750652153	1.2253426902786624	0.6517796801081325
DGKZ	8525	0.26313	0.06693681318681322	0.5798296342719308	1.1743349679317423	0.6516670421266051
DDX1	1653	0.2822	0.05711538461538463	0.549442990581671	1.2432468943175867	0.6514980851543141
PTMS	5763	0.14001	0.1168543956043956	0.8538409443951817	0.9323549465081352	0.6507659382743861
PLEKHH2	130271	0.074829	0.13896978021978024	1.1259300585639997	0.8570796293190412	0.6505969813020951
CYP4F12	66002	0.28477	0.05623626373626371	0.5455057647567928	1.2499835409865505	0.6505969813020951
CRYL1	51084	0.17352	0.10376373626373625	0.7606504609938631	0.983954398821531	0.6505406623113313
KCNJ3	3760	0.17691	0.10248626373626377	0.752247617502531	0.9893343393234386	0.6504843433205677
EIF4E	1977	0.28664	0.05538461538461539	0.5426632048419459	1.2566108558755682	0.6504843433205677
POLR2C	5432	0.34001	0.026565934065934067	0.4685083097784701	1.5756749095660543	0.650428024329804
HTR1B	3351	0.12778	0.12167582417582416	0.8935371162038789	0.9147957033642973	0.6502027483667493
NT5C1A	84618	0.20296	0.09291208791208792	0.6925895457863257	1.031927780387333	0.6501464293759855
MAN2A2	4122	0.35317	0.018365384615384617	0.4520161946409247	1.7359999720510528	0.6500901103852219
GMPPA	29926	0.3373	0.028269230769230762	0.47198365881079857	1.5486860088866232	0.6500337913944582
POMGNT1	55624	0.13978	0.11734890109890111	0.8545549638621943	0.9305209729500751	0.6499211534129309
U2SURP	23350	0.0671	0.14192307692307693	1.173277479831008	0.8479469818117575	0.6499211534129309
CPNE2	221184	0.31987	0.03870879120879121	0.49502648966085333	1.4121903905396995	0.6499211534129309
SDHA	6389	0.0906	0.13414835164835168	1.0428718023231869	0.8724146593649325	0.6494706014868213
EMILIN1	11117	0.25823	0.0712087912087912	0.5879933047589397	1.1474663864505004	0.6493016445145303
TIGAR	57103	0.042605	0.1498901098901099	1.3705394303577116	0.8242270220006335	0.6491890065330029
BATF2	116071	0.0081052	0.16281593406593406	2.0912362642423967	0.7883030949119285	0.6490763685514755
DAGLB	221955	0.36979	0.005549450549450549	0.43204483737246574	2.255750014202432	0.6490200495607119
ANGEL1	23357	0.17072	0.10598901098901098	0.7677155979196053	0.9747391603411903	0.6487947735976571
MAMDC4	158056	0.058106	0.1448489010989011	1.235779020237008	0.839084795237532	0.6487384546068935
CFDP1	10428	0.0074766	0.16348901098901097	2.1262958535969547	0.7865114333842615	0.648456859653075
PRR29	92340	0.090332	0.13506868131868133	1.0441583741432208	0.8694453401509092	0.6482315836900203
MATN4	8785	0.11654	0.12695054945054943	0.9335249862458688	0.8963654151303511	0.6482315836900203
INMT	11185	0.0022222	0.1660576923076923	2.6532168567418775	0.7797410017313217	0.6480063077269655
PRR14	78994	0.36548	0.010260989010989013	0.4371363837602678	1.9888107774976382	0.6480063077269655
NUDT3	11165	0.20113	0.094739010989011	0.6965231463961166	1.0234711533240957	0.6479499887362018
TAPBP	6892	0.37566	7.417582417582417e-4	0.4252050458312399	3.1297376194900686	0.6477810317639108
NUDT22	84304	0.35619	0.018379120879120872	0.44831827747744213	1.735675265881233	0.6476120747916198
MROH1	727957	0.14576	0.11645604395604393	0.836361640371077	0.933837967080835	0.6474994368100924
FZR1	51343	0.31179	0.04467032967032967	0.5061378179940779	1.3499808423910067	0.6472741608470376
COL4A4	1286	0.29364	0.05402472527472529	0.5321847846005859	1.2674074329032903	0.647217841856274
MTERF4	130916	0.22446	0.08667582417582419	0.6488610414181514	1.0621020200689029	0.647217841856274
TELO2	9894	0.050822	0.14795329670329674	1.2939482481429345	0.8298753534225839	0.6471615228655102
SON	6651	0.2308	0.08423076923076925	0.6367641955163061	1.0745292331306995	0.6470488848839829
SPATA33	124045	0.35309	0.020810439560439563	0.4521145820866269	1.6817187464747134	0.646147781031764
ELOA3	162699	0.28261	0.06053571428571429	0.5488124749432927	1.2179883288031181	0.6459788240594728
FAM160A1	729830	0.090704	0.13596153846153847	1.0423735603531052	0.8665839298378998	0.6456972291056544
CDH1	999	0.12376	0.12504120879120878	0.9074196993086889	0.9029468365818457	0.645584591124127
LCN10	414332	0.26875	0.0675824175824176	0.5706515270763383	1.1701662765456766	0.645415634151836
DOK4	55715	0.32678	0.03789835164835166	0.4857445315626178	1.4213796788338515	0.645246677179545
TMEM41B	440026	0.14593	0.1174175824175824	0.8358554175298223	0.9302668658210054	0.6451903581887812
ZFP36	7538	0.30615	0.04901098901098901	0.5140657362282482	1.3097065336089517	0.6451903581887812
CD63	967	0.37268	0.006799450549450548	0.42866391318310565	2.1675261803794688	0.6451340391980176
ZMAT2	153527	0.17187	0.10771978021978022	0.764799923030725	0.9677045413488492	0.6450777202072538
C8orf58	541565	0.33853	0.031620879120879124	0.4704028387745752	1.500026060019264	0.6450777202072538
RFPL1	5988	0.045204	0.15107142857142855	1.3448231337491074	0.8208176639671769	0.6450214012164902
TBC1D7	51256	0.13672	0.1215934065934066	0.8641679502873195	0.9150899740578168	0.644683487271908
LETM1	3954	0.20421	0.09564560439560438	0.6899229946757391	1.019334984137457	0.644514530299617
BLVRB	645	0.30754	0.048502747252747246	0.5120983899714839	1.3142336617499402	0.644514530299617
PRPF3	9129	0.15035	0.11612637362637364	0.8228965675634636	0.935069135820037	0.6442329353457986
KRT17	3872	0.19265	0.1005769230769231	0.7152309866509803	0.9975016547675248	0.6440076593827438
NDST1	3340	0.074704	0.14263736263736268	1.1266561434132694	0.845766699856743	0.6439513403919802
C1D	10438	0.035713	0.15472527472527475	1.4471736662249972	0.8104387375150001	0.643613426447398
POLR2L	5441	0.36174	0.017293956043956043	0.44160346575100373	1.7621056492051745	0.643613426447398
NXPH3	11248	0.27118	0.06747252747252747	0.5667423436026512	1.1708730211799259	0.643613426447398
BCL7C	9274	0.32932	0.037541208791208786	0.48238189326051717	1.4254917476203766	0.643444469475107
PATZ1	23598	0.18569	0.1031868131868132	0.731211483776416	0.9863758000549826	0.6433318314935796
FAT1	2195	0.13771	0.1221291208791209	0.861034521710173	0.9131807690674889	0.6430502365397612
LRRC61	65999	0.14642	0.11833791208791208	0.8343995974825885	0.9268760975289899	0.6430502365397612
STK32C	282974	0.20318	0.09723901098901103	0.6921190440117468	1.012159466984187	0.6429939175489975
DRC3	83450	0.30587	0.05049450549450552	0.5144631169132489	1.2967558765989633	0.6429375985582338
PRAM1	84106	0.24056	0.08241758241758242	0.6187765849075388	1.0839801289293935	0.6428812795674701
MS4A6A	64231	0.25232	0.0771703296703297	0.5980483240151724	1.1125496444474776	0.6428249605767065
TMEM134	80194	0.27515	0.06581043956043958	0.5604304828528247	1.1817052084548916	0.6428249605767065
ZNF239	8187	0.0017913	0.1688186813186813	2.7468316740985577	0.7725794964265832	0.6424870466321243
MRPS25	64432	0.093358	0.13696428571428573	1.0298484607144813	0.8633926630572194	0.6423180896598333
CBX7	23492	0.29828	0.054656593406593415	0.525375865581386	1.2623574401666489	0.6422617706690696
APOBEC3D	140564	0.185	0.10394230769230767	0.7328282715969862	0.9832076453454701	0.6420364947060149
PLEKHG3	26030	0.27492	0.06656593406593407	0.5607936647629777	1.1767479695115497	0.6419801757152512
CXXC5	51523	0.29798	0.05502747252747254	0.5258128841825498	1.2594204343554796	0.6418675377337238
TAB1	10454	0.36231	0.01806318681318682	0.440919678979859	1.7432056264872604	0.6417548997521965
NSMCE1	197370	0.26685	0.07142857142857144	0.5737327928603938	1.146128035678238	0.6412480288353233
SPPL2B	56928	0.12653	0.12700549450549448	0.8978064919602563	0.8961774902109744	0.6412480288353233
AP2M1	1173	0.046262	0.15236263736263733	1.3347755957290806	0.8171215184072133	0.6410227528722685
PILRA	29992	0.37636	0.00789835164835165	0.4243965401395479	2.1024635346234066	0.6409101148907411
CARD11	84433	0.22194	0.09115384615384615	0.6537644183009623	1.040225001960714	0.6406285199369227
AQP11	282679	0.012127	0.16487637362637364	1.916246622429989	0.7828415732143775	0.6405722009461591
MUCL3	135656	0.34782	0.02831043956043958	0.4586454492455847	1.548053387533824	0.6405158819553953
IL16	3603	0.3207	0.04456043956043956	0.49390104007155955	1.3510505337739187	0.6402342870015769
PSMD7	5713	0.10803	0.13358516483516483	0.9664556239090523	0.87424176931529185	0.6402342870015769
KIF5B	3799	0.0026369	0.16968406593406596	2.5789063397824754	0.7703589378933543	0.6401779680108133
DOCK5	80005	0.1086	0.13337912087912088	0.9641701747471718	0.8749121494050324	0.6401216490200495
TRPC4AP	26133	0.12249	0.12865384615384615	0.9118993653573404	0.8905772258669761	0.6400090110385221
NOL4L	140688	0.33005	0.03997252747252746	0.481420262912396	1.39823839032713	0.6399526920477585
SHKBP1	92799	0.37192	0.01167582417582418	0.4295504668249694	1.9327124535987443	0.6398963730569949
RAB1A	5861	0.023792	0.16068681318681316	1.623569048822121	0.7940197622857338	0.6397274160847037
AAAS	8086	0.26667	0.07236263736263734	0.574025839080624	1.140485613023291	0.6396710970939401
SRCIN1	80725	0.013134	0.16489010989010988	1.8816029880484246	0.7828053925602222	0.6395584591124127
HOXB9	3219	0.07274	0.1454945054945055	1.138226703281307	0.8371534072174125	0.6391642261770669
DXO	1797	0.33484	0.0375	0.4751626667432397	1.4259687322722812	0.6389952692047759
WTAP	9589	0.22128	0.09249999999999996	0.6550578372347646	1.0338582672609675	0.6389952692047759
MCAT	27349	0.35644	0.024024725274725274	0.4480135650041254	1.6193415698343607	0.6389952692047759
ADAMTS10	81794	0.13859	0.12392857142857144	0.858268105232859	0.9068285565513454	0.6389389502140121
BCS1L	617	0.10472	0.13520604395604396	0.9799703664573006	0.869003894207327	0.6387699932417211
C17orf99	100141515	0.1457	0.12141483516483517	0.8365404482300098	0.9157282454139826	0.6386010362694301
CD2AP	23607	0.26162	0.07557692307692311	0.5823290586748897	1.1216107932593722	0.6385447172786664
RFX3	5991	0.21519	0.09508241758241757	0.6671779144449004	1.0218997843549282	0.6384883982879027
RHPN2	85415	0.10839	0.13417582417582413	0.9650107837123153	0.8723257283762113	0.6383757603063753
ZNF467	168544	0.31141	0.05048076923076921	0.506667445476672	1.2968740358928237	0.6382631223248479
HLA-B	3106	0.38074	0.007170329670329668	0.41937149443145094	2.144460876310775	0.6381504843433206
ZFPL1	7542	0.35523	0.025164835164835156	0.4494903641651598	1.5992059099812057	0.6381504843433206
SMAD3	4088	0.36677	0.017074175824175825	0.4356061947230912	1.7676602506713923	0.6381504843433206
CCDC93	54520	0.2364	0.08743131868131869	0.6263525277907822	1.058332971323363	0.6378688893895021
NDST2	8509	0.34804	0.030302197802197815	0.458370840016136	1.5185258712088652	0.6378688893895021
CUL7	9820	0.21476	0.09592032967032968	0.6680466047087998	1.0180893372720206	0.6377562514079748
GRIP2	80852	0.049673	0.15300824175824174	1.3038796100047543	0.8152851753672159	0.6374183374633926
PRPF4	9128	0.32849	0.042074175824175844	0.48347784683760386	1.3759843825064644	0.6372493804911016
ZFP90	146198	0.030953	0.1592582417582418	1.5092972522882833	0.7978980832782843	0.6372493804911016
IL3	3562	0.28351	0.06524725274725274	0.5474316180119011	1.1854377696881706	0.6371367425095742
SRGAP1	57522	0.33013	0.04168956043956043	0.48131500810697225	1.379972683901761	0.6370241045280468
PLEKHG6	55200	0.085531	0.142815934065934	1.0678764503145806	0.8452233353409625	0.6369677855372832
PDE6G	5148	0.25183	0.0806868131868132	0.5988925345205435	1.0931974371262556	0.6368551475557558
ARFIP2	23647	0.37316	0.013708791208791206	0.4281049155962402	1.8630008380256662	0.636629871592701
TXNDC16	57544	0.14406	0.12331043956043959	0.8414565895593291	0.9090001541295921	0.6364045956296464
MST1	4485	0.20382	0.10065934065934068	0.6907532027463285	0.9971459186532431	0.6363482766388826
SYMPK	8189	0.37911	0.009945054945054942	0.42123475979002445	2.0023928131158906	0.636291957648119
STK11IP	114790	0.19147	0.10557692307692307	0.7178992627141524	0.9764309991847073	0.6360666816850642
YJU2	55702	0.022286	0.16296703296703297	1.6519678738175134	0.7879002412927116	0.6358977247127732
OARD1	221443	0.24759	0.08406593406593407	0.6062669001709916	1.075379957167476	0.635559810768191
PWWP2B	170394	0.38603	0.004642857142857142	0.4133789431826972	2.3332146790353825	0.635559810768191
AHNAK2	113146	0.34589	0.03354395604395605	0.4610619936595261	1.4743857197041734	0.635559810768191
DSG2	1829	0.27473	0.07092032967032966	0.5610939138482074	1.1492292542658145	0.635559810768191
ELL	8178	0.34655	0.03310439560439561	0.4602340968168874	1.4801143367381686	0.6355034917774274
PKM	5315	0.33679	0.03896978021978021	0.47264081209309466	1.409272043517185	0.6353345348051362
TBC1D2	55357	0.040853	0.1571978021978022	1.3887760459710625	0.8035535301798121	0.635221896823609
KCTD15	79047	0.30842	0.05434065934065934	0.5108574671709943	1.2648750963878954	0.6351092588420816
SAA2	6289	0.1736	0.11243131868131868	0.7604502791595269	0.9491126955650769	0.6348839828790268
ZNF408	79797	0.36322	0.02153846153846154	0.43983024591500014	1.6667853209646175	0.6348276638882632
PRPH	5630	0.27703	0.07042582417582419	0.5574731979789612	1.1522680618726377	0.6348276638882632
ZGPAT	84619	0.21212	0.09885989010989012	0.6734183815534749	1.004979876625544	0.634658706915972
EPO	2056	0.049847	0.15440934065934067	1.3023609742159443	0.8113264314995767	0.634489749943681
PRICKLE4	29964	0.16761	0.11498626373626378	0.7757000739201731	0.9393540373842392	0.6344334309529174
FASTKD2	22868	0.19388	0.10593406593406594	0.7124669889492784	0.9749643584182628	0.6342644739806262
TRIM44	54765	0.043958	0.15656593406593405	1.3569620753186795	0.8053027266752254	0.6342644739806262
TNFRSF6B	8771	0.38336	0.008447802197802196	0.4163932036268015	2.0732562635376204	0.6340955170083352
GAS2L2	246176	0.18692	0.10822802197802195	0.7283442276477243	0.96566027883376	0.6339828790268078
RIOK3	8780	0.1397	0.12644230769230771	0.8548035938858182	0.8981075864730036	0.6339265600360442
ENPP4	22875	0.30181	0.058887362637362634	0.5202663746569501	1.2299778958024046	0.6331944131561162
BIN3	55909	0.3595	0.026195054945054936	0.4443011052810986	1.5817806862670316	0.6330817751745889
SPEM2	201243	0.092527	0.1423214285714286	1.0337315187205423	0.846729705610088	0.6330817751745889
AKIRIN1	79647	0.14804	0.12343406593406593	0.8296209235769259	0.9085649650560306	0.6330254561838252
RAB8B	51762	0.18095	0.1104945054945055	0.7424414125557819	0.9566593173883329	0.6329128182022978
ZNF827	152485	0.17988	0.11083791208791208	0.7450171211040957	0.9553116638464918	0.6328001802207704
TSTD2	158427	0.10743	0.13771978021978024	0.9688744242684346	0.8610036790360022	0.6328001802207704
NANOS3	342977	0.24062	0.08861263736263739	0.6186682775421071	1.0525043374189873	0.6328001802207704
SYCP2	10388	0.34891	0.03291208791208791	0.4572865831956766	1.4826445655957634	0.6328001802207704
SPAG7	9552	0.38677	0.006785714285714284	0.4125472195418227	2.1684044303893906	0.632349628294661
RRP9	9136	0.22051	0.0968406593406593	0.6565717107478771	1.0139422623216388	0.6322369903131336
XXYLT1	152002	0.20845	0.10145604395604399	0.6809981005376838	0.993722075998077	0.6322369903131336
TNXB	7148	0.34958	0.03303571428571428	0.4564534219704142	1.4810162986031867	0.6322369903131336
SLC66A3	130814	0.29085	0.06475274725274725	0.5363309318656134	1.1887418011247322	0.6321806713223699
CDKN1C	1028	0.23037	0.09273351648351648	0.6375740776913696	1.032763271324217	0.6320680333408425
GPAM	57678	0.078514	0.14737637362637362	1.1050528963676831	0.8315721340218816	0.6320117143500789
COG4	25839	0.22497	0.09528846153846156	0.6478753916802965	1.020959684813505	0.6318427573777878
MAMSTR	284358	0.11913	0.13416208791208792	0.9239788582164546	0.872370191594259	0.6316174814147331
VSIG10L	147645	0.13506	0.1292857142857143	0.8694732546158364	0.8884494608090534	0.6312795674701509
ALKBH7	84266	0.23764	0.09078296703296704	0.6240804562953506	1.0419956274426072	0.6311106104978599
NT5M	56953	0.015651	0.16787087912087909	1.8054579085579625	0.7750246352139446	0.6310542915070962
TET3	200424	0.012886	0.16884615384615387	1.8898818729896725	0.7725088277286966	0.6308853345348051
PEMT	10400	0.20279	0.10406593406593406	0.6929534647819814	0.9826914133178202	0.6308853345348051
TIFA	92610	0.29517	0.0636263736263736	0.5299277847098911	1.1963628285936576	0.6307726965532777
TNNT2	7139	0.28944	0.06686813186813187	0.5384414504842615	1.1747808097550099	0.6307163775625141
ZFAND2B	130617	0.32128	0.050096153846153846	0.4931163088710935	1.3001956159992558	0.6305474205902231
SPRN	503542	0.26583	0.07782967032967032	0.5753960087234189	1.1088548091286188	0.6303784636179319
GMPR	2766	0.2188	0.09896978021978022	0.6599526823386068	1.004497394163029	0.6302658256364045
CCDC96	257236	0.31904	0.0517032967032967	0.49615486336843834	1.286481764557818	0.6300968686641135
CTSB	1508	0.2573	0.08228021978021977	0.5895602137896535	1.084704556923726	0.6300968686641135
APH1B	83464	0.18205	0.1117857142857143	0.7398093167300375	0.9516136937957707	0.6300405496733499
MUC4	4585	0.18353	0.1114423076923077	0.7362929353925686	0.9529499033351844	0.6299842306825861
NKX2-3	159296	0.0074969	0.172129120879121	2.125118282102779	0.7641456493282534	0.6299842306825861
TMX1	81542	0.015612	0.16865384615384618	1.806541457390789	0.7730037502687586	0.6297026357287677
SLC25A19	60386	0.13335	0.13082417582417583	0.875006979974105	0.8833119925801949	0.6296463167380041
ILRUN	64771	0.29896	0.062486263736263745	0.5243869151584188	1.204215442483082	0.6295899977472403
GATA6	2627	0.15921	0.12109890109890108	0.798029657650952	0.9168597978053274	0.6293084027934219
IRF2	3660	0.26722	0.07803571428571428	0.5731310403410145	1.1077065900357785	0.6290831268303672
PTGIR	5739	0.2367	0.09204670329670331	0.6258017420709173	1.0359917613771223	0.6290268078396035
CCNA1	8900	0.12446	0.13369505494505493	0.9049702033515483	0.8738846559376588	0.6288578508673125
UVRAG	7405	0.16409	0.11918956043956046	0.7849178849868249	0.9237617818612308	0.6286888938950214
PRUNE1	58497	0.28717	0.06954670329670332	0.5418609318217283	1.157723451926196	0.628576255913494
ADH1B	125	0.061516	0.15380494505494507	1.2110119117372704	0.81302970110448	0.628576255913494
TMEM102	284114	0.13971	0.12934065934065933	0.8547725073476062	0.888264929477659	0.6282383419689119
MRPL34	64981	0.3066	0.06026098901098903	0.5134278494816437	1.219963744908092	0.6281257039873845
ITGAX	3687	0.3751	0.019464285714285715	0.42585293584927725	1.7107615290655767	0.6280130660058572
COASY	80347	0.3686	0.022239010989010984	0.433444669116945	1.6528845305596636	0.6279567470150935
TMEM205	374882	0.36768	0.023269230769230764	0.43452999299180883	1.6332179733183492	0.6279004280243298
MYOM2	9172	0.044661	0.159793956043956	1.3500715569112502	0.7964396512197665	0.6276751520612751
YAF2	10138	0.1715	0.11737637362637363	0.7657358756212107	0.9304193122562815	0.6276188330705114
LARP4	113251	0.18657	0.11201923076923076	0.7291581884668142	0.9507074139367426	0.6275625140797477
HPD	3242	0.29667	0.06483516483516483	0.5277263683888838	1.1881893806789494	0.627506195088984
TADA2B	93624	0.25138	0.08674450549450552	0.5996692781025558	1.0617580244216875	0.6274498760982203
DUOX1	53905	0.13273	0.13215659340659336	0.8770309056062531	0.8789111646649345	0.627337238116693
ZKSCAN2	342357	0.20261	0.10662087912087916	0.6933391234493698	0.972157740909041	0.6272246001351656
OLA1	29789	0.37766	0.01839285714285715	0.42289901119898515	1.735350802301028	0.6269430051813472
CPT1B	1375	0.13586	0.1312225274725275	0.8669083897452918	0.8819916015672826	0.6269430051813472
FAM78A	286336	0.37435	0.02039835164835165	0.4267221625359422	1.690404925659806	0.6268866861905835
CHI3L1	1116	0.1869	0.11219780219780219	0.7283906986211679	0.9500156502341833	0.6267740482090561
THAP8	199745	0.10145	0.14282967032967037	0.9937479486306352	0.8451815662154765	0.6267740482090561
EPHA8	2046	0.23578	0.0937225274725275	0.6274930366371012	1.028156008033131	0.6267177292182924
ZNF440	126070	0.091584	0.14578296703296703	1.0381803922563364	0.836293215083337	0.6263798152737103
SSR1	6745	0.048209	0.15921703296703296	1.316871877000423	0.7980104734834154	0.626267177292183
KATNA1	11104	0.23108	0.09627747252747255	0.6362376411306249	1.0164753193294926	0.6260982203198918
TKT	7086	0.36448	0.027609890109890102	0.4383262976009936	1.5589353218925484	0.6260419013291282
PATL1	219988	0.19506	0.11015109890109893	0.7098317801202296	0.9580111658368374	0.6259292633476008
LILRA2	11027	0.02132	0.16785714285714284	1.6712127996454653	0.7750601734065018	0.6258166253660734
SIGLEC9	27180	0.28277	0.07318681318681321	0.5485666681621559	1.1355671631507924	0.625703987384546
MYO7B	4648	0.30811	0.06072802197802197	0.5112942060182067	1.2166108644071632	0.6256476683937824
ECD	11319	0.34741	0.03940934065934066	0.4591576847884198	1.4044008310670388	0.625535030412255
SLC39A5	283375	0.26492	0.08126373626373627	0.5768852536251494	1.0901032139881823	0.625366073439964
TMEM43	79188	0.3544	0.0355631868131868	0.4505062867849869	1.4489993288781653	0.6252534354584366
ZCCHC2	54877	0.24142	0.09252747252747255	0.6172267544132977	1.0337293008214439	0.625197116467673
NOC2L	26155	0.35093	0.03721153846153847	0.4547795036069296	1.4293223742798689	0.6250844784861456
ATP8B3	148229	0.38609	0.013640109890109891	0.4133114467599478	1.865182130817656	0.6250844784861456
COMTD1	118881	0.16918	0.11991758241758242	0.7716509793763627	0.9211171356074674	0.6249155215138544
TACC1	6867	0.0082684	0.17510989010989012	2.082578521692702	0.7566893245113421	0.6247465645415634
ASB17	127247	0.20702	0.10649725274725276	0.6839876957505369	0.9726615953435297	0.6246902455507998
CRTC1	23373	0.084	0.1493681318681319	1.0757207139381184	0.8257420506473452	0.624633926560036
PEX16	9409	0.38884	0.011730769230769236	0.4102290655417317	1.9306735086240319	0.6245212885785086
RUVBL2	10856	0.36814	0.0254532967032967	0.43398699201955837	1.5942559599941397	0.6245212885785086
NOS3	4846	0.32799	0.050631868131868124	0.4841393971755886	1.2955760484299823	0.6243523316062176
CDK5	1020	0.38388	0.01626373626373626	0.4158045138682681	1.7887796769261364	0.6243523316062176
DAPK3	1613	0.39198	0.010343406593406598	0.4067360914265438	1.9853364031123364	0.6241270556431628
GDPD1	284161	0.010288	0.17406593406593404	1.987669044419853	0.759286215067619	0.6240144176616355
STARD5	80765	0.054296	0.1585576923076923	1.2652321638165898	0.7998126836542616	0.6239017796801082
RAC3	5881	0.25852	0.08563186813186813	0.5875058527493648	1.0673645813722161	0.6237891416985808
TAF15	8148	0.13983	0.13152472527472525	0.8543996423477519	0.880992596672377	0.6236765037170534
SLC66A2	80148	0.35901	0.03368131868131867	0.44489345425083554	1.4726109134666598	0.6236765037170534
ZBTB4	57659	0.0066093	0.17612637362637362	2.17984453480114	0.7541756067653241	0.6236201847262897
ELF2	1998	0.11743	0.13914835164835163	0.9302209391184858	0.8565219339527568	0.623563865735526
TUBB2A	7280	0.038938	0.16372252747252747	1.409626359217384	0.7858915595380119	0.623563865735526
NOTCH1	4851	0.10082	0.1444368131868132	0.9964533068978682	0.8403221022906973	0.6235075467447624
TMCO6	55374	0.26547	0.08218406593406594	0.5759845501780109	1.0852123764709907	0.6232259517909439
VPS37C	55048	0.19683	0.1110989010989011	0.705908707523038	0.9542902367300925	0.6228880378463618
OR1F1	4992	0.044183	0.16212912087912087	1.3547447991207135	0.7901389721888611	0.6228317188555981
SUMO3	6612	0.38613	0.015563186813186814	0.4132664549718779	1.8079014694496398	0.6228317188555981
TIMM10B	26515	0.33538	0.048076923076923093	0.4744628396089415	1.3180633349627613	0.6224374859202523
ZNF213	7760	0.17461	0.1191620879120879	0.7579308876610598	0.9238618958501259	0.6223811669294886
TRIB3	57761	0.095742	0.14697802197802196	1.0188975045761137	0.8327476016278276	0.6223811669294886
MACF1	23499	0.087092	0.1494230769230769	1.0600217360993642	0.8255823248338849	0.6223248479387249
ATP6V0A1	535	0.25834	0.08652472527472527	0.5878083447584308	1.0628597709631646	0.6222685289479613
SLC4A2	6522	0.3719	0.025302197802197807	0.4295738216410274	1.596841753452207	0.6220995719756702
SEH1L	81929	0.13501	0.13387362637362638	0.8696340627347927	0.8733049722677614	0.6220995719756702
ZBTB40	9923	0.24769	0.09149725274725276	0.606091526851736	1.038591945656178	0.6220432529849065
PACC1	55248	0.092252	0.14802197802197806	1.035024209672443	0.8296737965981079	0.6219306150033791
TAF2	6873	0.17847	0.1175824175824176	0.7484347763553725	0.9296576146358839	0.6218179770218518
TMEM204	79652	0.11403	0.14123626373626375	0.9429808756772338	0.850053779782022	0.6218179770218518
BLMH	642	0.15009	0.1287087912087912	0.8236482423969284	0.890391788425259	0.6218179770218518
PIK3R2	5296	0.31018	0.06225274725274726	0.5083862083588402	1.2058414781216775	0.6218179770218518
NRIP1	8204	0.38144	0.020137362637362644	0.4185737662758764	1.695997409007928	0.6213111061049786
EME1	146956	0.018578	0.17186813186813185	1.7310010414573265	0.7648046435972644	0.6210295111511601
NME1	4830	0.25897	0.08704670329670329	0.5867505432124975	1.0602476721877976	0.6209731921603965
GPR87	53836	0.011855	0.175260989010989	1.9260984416857931	0.7563147418793514	0.6208605541788691
C11orf94	143678	0.28473	0.07541208791208791	0.5455667718834116	1.1225590348629453	0.6208042351881055
PLEKHA7	144100	0.33137	0.05148351648351649	0.4796868122238957	1.2883317970972965	0.6206915972065781
OSTM1	28962	0.013	0.17458791208791208	1.8860566476931633	0.7579858287590291	0.6206352782158143
SULF2	55959	0.17525	0.12023351648351646	0.7563419733613037	0.9199744508455469	0.6205789592250507
GANAB	23193	0.40087	0.006140109890109888	0.39699644392898914	2.211823856181101	0.6204663212435233
UAP1L1	91373	0.39111	0.014024725274725272	0.40770107975408815	1.853105637226127	0.6203536832619959
BPGM	669	0.15804	0.12688186813186814	0.8012329789905913	0.8966004356901767	0.6200720883081775
RCHY1	25898	0.020546	0.17119505494505494	1.6872727162218764	0.7665087842914149	0.6199594503266501
PFKP	5214	0.22629	0.10228021978021976	0.6453346375643936	0.9902083474306639	0.6199031313358865
SSTR4	6754	0.28785	0.07445054945054944	0.5408337662088473	1.1281320927746503	0.6197341743635955
CHRNB1	1140	0.1463	0.1313186813186813	0.8347556738746891	0.8816734870369372	0.6196778553728317
TTLL4	9654	0.3857	0.018997252747252745	0.41375036113395813	1.7213091992037266	0.6195088984005407
JMJD8	339123	0.01823	0.17320054945054944	1.7392133313450238	0.7614507345879378	0.6193962604190133
BORCS5	118426	0.10914	0.14410714285714285	0.9620160505528728	0.84131449228413	0.6193399414282496
PCDHA10	56139	0.0080894	0.17754120879120872	2.0920836893089314	0.7507008275470572	0.6192836224374859
AGPAT1	10554	0.19509	0.11385989010989007	0.709764991272439	0.9436292396768635	0.6192836224374859
TRIM65	201292	0.2766	0.07921703296703297	0.5581478242267082	1.10118142790214	0.6192836224374859
GAL	51083	0.36529	0.03222527472527473	0.4373622166582275	1.4918033715335268	0.6190583464744311
RUBCNL	80183	0.028604	0.168695054945055	1.543573230631168	0.7728976479476387	0.6188893895021401
LMTK2	22853	0.097779	0.14800824175824176	1.0097544086420613	0.829714100480268	0.6188330705113765
TIRAP	114609	0.13497	0.13572802197802195	0.8697627521147707	0.8673304800184334	0.6188330705113765
MAPK8IP2	23542	0.048408	0.16287087912087914	1.3150828600756286	0.7881565594463785	0.6187204325298491
PDCD6	10016	0.079562	0.1534203296703297	1.0992943082770317	0.8141170883749824	0.6186641135390853
TSTD1	100131187	0.39477	0.012733516483516486	0.40365585835675416	1.89505164516854	0.6186077945483217
CTDP1	9150	0.28333	0.07685439560439561	0.5477074383822708	1.1143312884486682	0.618551475557558
SLC4A3	6508	0.17561	0.12149725274725273	0.7554507571021055	0.9154335420672953	0.6183261995945033
S100A14	57402	0.35927	0.03736263736263737	0.44457904602500015	1.4275624752788385	0.6182135616129759
MLX	6945	0.4066	0.0032280219780219752	0.39083262569798016	2.4910635170413014	0.6179319666591575
ARMC6	93436	0.37415	0.02739010989010989	0.42695425044094637	1.5624062253374003	0.6179319666591575
PLEKHO1	51177	0.34633	0.04535714285714284	0.4605098871102413	1.3433543103862626	0.6178756476683938
BHMT2	23743	0.045917	0.1640796703296703	1.3380264944342752	0.7849452252271406	0.6178756476683938
KPNA1	3836	0.12625	0.13903846153846156	0.898768613209301	0.8568650463402683	0.6178193286776301
CD58	965	0.3437	0.0464010989010989	0.4638204678627747	1.3334717340780473	0.6175377337238117
PTK7	5754	0.3424	0.04762362637362638	0.4654662439948844	1.3221775376566405	0.6173687767515206
FSTL3	10272	0.38924	0.017733516483516485	0.40978253611528476	1.7512051370466168	0.6173124577607569
ZBTB48	3104	0.31205	0.06402472527472526	0.5057758130830984	1.1936522763804516	0.6170871817977022
ASNSD1	54529	0.037599	0.16677197802197805	1.4248237056110942	0.777876920201808	0.6169182248254111
LCTL	197021	0.2851	0.07722527472527471	0.54500278269054	1.1122405380416154	0.6167492678531201
RBM12B	389677	0.2403	0.09866758241758239	0.6192462291960998	1.0058255128797384	0.616580310880829
CPZ	8532	0.014181	0.1765247252747253	1.8482931429774236	0.7531944557247774	0.6163550349177743
DKK2	27123	0.082143	0.15406593406593408	1.085429440030532	0.8122933786904537	0.6160171209731922
SEMA3G	56920	0.17267	0.12383241758241759	0.7627831109919985	0.9071656482546164	0.6159044829916648
NDUFA2	4695	0.24392	0.09737637362637365	0.6127525886426757	1.0115464029610057	0.6157355260193738
KLF13	51621	0.19556	0.1159065934065934	0.708719971408202	0.935891858267175	0.6156228880378464
PRKDC	5591	0.19052	0.11752747252747252	0.7200594271604471	0.9298606034135468	0.6155665690470826
CNPY1	285888	0.1276	0.1402197802197802	0.8941493256148565	0.8531907179359501	0.615341293084028
CTDSP1	58190	0.28259	0.07912087912087912	0.5488432105754287	1.1017088958898251	0.6152286551025006
SCARF2	91179	0.35626	0.04151098901098901	0.44823293643222895	1.3818369193100306	0.6152286551025006
SIMC1	375484	0.32217	0.06052197802197802	0.49191490290206236	1.2180868864982883	0.6149470601486822
GGT5	2687	0.34742	0.0462912087912088	0.45914518404775134	1.3345014784416984	0.614778103176391
ANKRD27	84079	0.094714	0.15093406593406594	1.0235858217003946	0.8212127285645129	0.6147217841856274
SYDE1	85360	0.29175	0.0757142857142857	0.5349891352825922	1.1208221704134678	0.6144965082225726
SMARCE1	6605	0.0066701	0.1804532967032967	2.175867654970612	0.7436351794012492	0.6143838702410452
ZBTB49	166793	0.14377	0.13526098901098904	0.8423317272612306	0.8688274413935626	0.614271232259518
PTGDR2	11251	0.097052	0.15060439560439562	1.0129955104557933	0.8221623524455763	0.6142149132687542
SPATA20	64847	0.3475	0.04664835164835166	0.4590451910738673	1.331163697741122	0.6142149132687542
CDK3	1018	0.31936	0.062458791208791206	0.49571948039272296	1.204406425107929	0.6142149132687542
BCAP29	55973	0.2577	0.09141483516483517	0.5888855814490953	1.0389833195023432	0.6141585942779906
ANKRD33B	651746	0.24889	0.0960302197802198	0.6039925522948384	1.0175920771840292	0.6141022752872268
CARMIL1	55604	0.40374	0.00965659340659341	0.3938982213137262	2.015176054293213	0.6137643613426448
SGCA	6442	0.32238	0.06133241758241758	0.4916319090476624	1.212309916088472	0.613708042351881
RAB7A	7879	0.33872	0.05250000000000001	0.4701591593246632	1.279840696594043	0.6134827663888263
MIDN	90007	0.24078	0.10026098901098902	0.6183795898825176	0.9988680156625562	0.6134827663888263
CCDC106	29903	0.33487	0.05457417582417581	0.4751237578588993	1.2630128142576744	0.6134827663888263
GADD45A	1647	0.21761	0.10927197802197804	0.6623211510463294	0.9614911953304368	0.6134264473980626
MEDAG	84935	0.10621	0.14844780219780215	0.9738345911607478	0.828426227845185	0.6134264473980626
PITPNM3	83394	0.0042532	0.18233516483516485	2.3712841947949945	0.7391295660070132	0.6130885334534805
SLC25A10	1468	0.35479	0.04355769230769231	0.45002862955627204	1.3609351372859484	0.6130322144627168
HLA-F	3134	0.22056	0.10843406593406593	0.6564732469022827	0.9648342572535407	0.6127506195088984
TMX3	54495	0.1196	0.1440521978021978	0.9222688203476079	0.8414801113086954	0.6126943005181347
REC8	9985	0.012886	0.17892857142857144	1.8898818729896725	0.7473203054749735	0.612637981527371
DUS2	54920	0.30957	0.06865384615384616	0.509241132826806	1.1633351275226058	0.6124127055643163
OR1D2	4991	0.20049	0.11583791208791211	0.6979072841566443	0.9361492789859339	0.6123563865735526
WWC2	80014	0.048935	0.16570054945054946	1.3103804073451268	0.7806760514904636	0.6123000675827889
RPL7L1	285855	0.24931	0.09708791208791209	0.6032603012887714	1.0128348384783108	0.6120184726289705
TBCC	6903	0.13797	0.1383379120879121	0.8602153357062999	0.8590587833453622	0.6119058346474431
PDXP	57026	0.37455	0.031881868131868114	0.426490198592971	1.4964562388571196	0.6119058346474431
MTUS1	57509	0.097892	0.15159340659340662	1.0092527984707973	0.8193196875058892	0.6116242396936247
SYNCRIP	10492	0.071465	0.15980769230769232	1.1459066019532689	0.7964023198506881	0.611567920702861
ATP12A	479	0.12062	0.14427197802197803	0.918580675865066	0.8408180138283421	0.6115116017120973
WDR48	57599	0.0783	0.15760989010989013	1.1062382379420566	0.8024165337666149	0.6112300067582789
CYB561D1	284613	0.25985	0.09237637362637363	0.5852772788411217	1.0344390906385916	0.6111173687767515
GBGT1	26301	0.096355	0.15229395604395604	1.016125744256394	0.817317331784399	0.6110610497859879
SREBF1	6720	0.35766	0.043337912087912094	0.4465296277868788	1.3631320157328841	0.6109484118044605
EIF2S1	1965	0.30827	0.0705631868131868	0.5110687375777472	1.1514218135887	0.6108920928136968
EP300	2033	0.37539	0.032142857142857154	0.4255173007148437	1.4929155219028942	0.6108357738229331
YWHAE	7531	0.21577	0.11146978021978024	0.6660089384304935	0.9528428551507865	0.6107231358414057
NDUFA13	51079	0.3679	0.03625000000000002	0.434270212168873	1.4406919890929872	0.6105541788691147
WDR33	55339	0.065655	0.16164835164835162	1.1827321943312046	0.7914287195935635	0.6103852218968236
CMTM8	152189	0.30398	0.0728434065934066	0.5171549893365445	1.1376097521944744	0.6103289029060599
MAK16	84549	0.23153	0.10563186813186816	0.6353927282299197	0.9762050395116061	0.6101036269430051
ARFRP1	10139	0.36087	0.04181318681318682	0.4426492203954704	1.378686731214502	0.6101036269430051
SLC38A3	10991	0.22203	0.10972527472527474	0.6535883410709391	0.9596933231143722	0.6099909889614779
IL17RB	55540	0.35492	0.04574175824175824	0.44986952715309647	1.3396871458067174	0.6098783509799505
DNER	92737	0.061697	0.16320054945054943	1.2097359529055165	0.78727838343179	0.6098220319891867
COL8A2	1296	0.29693	0.07596153846153846	0.5273459217159868	1.1194062480083389	0.6096530750168957
CDK18	5129	0.35068	0.047664835164835176	0.45508900211770026	1.3218019045221634	0.6095404370353683
SLCO4A1	28231	0.33851	0.05532967032967034	0.470428497198422	1.2570419174314567	0.6095404370353683
PSMB6	5694	0.049884	0.16673076923076924	1.3020387294461604	0.7779842461585889	0.6093714800630773
ATP5MF	9551	0.33539	0.05690934065934066	0.47444989047639424	1.2448164460147435	0.6093151610723135
ZNRF4	148066	0.013205	0.1802472527472527	1.8792615944570572	0.7441313458917566	0.6092588420815499
SGPL1	8879	0.31449	0.06842032967032968	0.5023931594837862	1.1648148375806537	0.6090898851092589
DIPK1C	125704	0.21299	0.11337912087912089	0.6716407864521978	0.94546691477164	0.6086393331831493
KRT8	3856	0.36748	0.03839285714285716	0.434766292296786	1.4157495670905949	0.6084140572200946
NME4	4833	0.18177	0.12414835164835164	0.7404777927838078	0.9060590423178543	0.6084140572200946
SNED1	25992	0.35388	0.04725274725274725	0.45114398140057715	1.325572936741507	0.6082451002478035
TP53I11	9537	0.079315	0.15883241758241756	1.1006446714315943	0.799060853670077	0.6082451002478035
UBE2I	7329	0.34711	0.05097527472527473	0.4595328744234892	1.292640424964254	0.6081324622662762
IDH3A	3419	0.010294	0.1818131868131868	1.9874158360858494	0.7403746208252218	0.6080761432755125
LYSMD2	256586	0.09296	0.15476648351648353	1.0317038849537445	0.8103230849959455	0.6080198242847488
ILVBL	10994	0.29317	0.07862637362637365	0.5328804729840227	1.1044317542252984	0.6080198242847488
C1QTNF4	114900	0.075592	0.16031593406593408	1.1215241640185891	0.7950233102534714	0.6077945483216941
FUT2	2524	0.27819	0.08590659340659342	0.5556584854973702	1.0659735024061228	0.6076819103401667
ZNF439	90594	0.064628	0.1638598901098901	1.1895792836936585	0.7855273407294263	0.6072876774048209
FCHSD2	9873	0.31007	0.07203296703296704	0.508540250740171	1.1424686962949906	0.6071187204325299
C6orf62	81688	0.21184	0.11502747252747254	0.6739920322403941	0.9391984227578255	0.6068934444694751
FGF17	8822	0.21319	0.11464285714285713	0.671233170408475	0.9406529989373472	0.6068371254787114
TEP1	7011	0.15297	0.13564560439560439	0.815393733312864	0.8675942750145393	0.6068371254787114
PRKAB1	5564	0.37507	0.035247252747252746	0.425887671534426	1.4528747272741276	0.606724487497184
SCNN1D	6339	0.050185	0.16777472527472528	1.2994260715141834	0.7752734636531904	0.6066681685064204
EHHADH	1962	0.060755	0.16513736263736264	1.2164179747987298	0.7821546556804392	0.6064428925433656
C2CD3	26005	0.2844	0.0841208791208791	0.5460704079422714	1.0750961972868138	0.606386573552602
ST3GAL6	10402	0.030904	0.17534340659340655	1.5099853048632361	0.7561105601727681	0.6059923406172562
C1orf35	79169	0.35966	0.045521978021978035	0.4441078600554158	1.341778875229719	0.6058797026357288
EMC6	83460	0.35269	0.04945054945054946	0.45260685393156713	1.30582887854575	0.6057107456634377
PIAS3	10401	0.26489	0.09324175824175825	0.5769344366699052	1.030389545667399	0.605654426672674
MTHFSD	64779	0.34641	0.053543956043956065	0.4604095794660842	1.2712895445314343	0.6053728317188556
NTN4	59277	0.34883	0.05163461538461538	0.4573861720359453	1.2870590535992248	0.6052038747465646
NKX2-8	26257	0.21955	0.11306318681318683	0.6584665585595935	0.9466787776245583	0.6052038747465646
NR5A1	2516	0.096098	0.15534340659340662	1.0172856508122279	0.8087071752436927	0.6051475557558008
ATP2B4	493	0.23981	0.10538461538461537	0.6201327109191215	0.97722278515043	0.6050912367650372
JMJD7-PLA2G4B	8681	0.088153	0.1578434065934066	1.0547629033161536	0.8017735546644216	0.6049785987835098
HAND1	9421	0.008996	0.18385989010989015	2.0459505532364055	0.7355130037900857	0.6049222797927462
GSTO1	9446	0.21157	0.1166346153846154	0.6745459139437446	0.9331725384322073	0.6049222797927462
BAG5	9529	0.31459	0.07156593406593409	0.5022550865882685	1.1452936560135125	0.6048659608019824
P4HA2	8974	0.26866	0.09175824175824175	0.5707969895862904	1.0373549168374916	0.604753322820455
ATP6V0A2	23545	0.23931	0.1061675824175824	0.6210391532291081	0.9740080720151288	0.604415408875873
PTPMT1	114971	0.19448	0.12296703296703297	0.7111250541647207	0.9102113057927436	0.6043590898851092
PSPN	5623	0.26103	0.09633241758241758	0.5833095766244359	1.0162275404142547	0.6043027708943456
AARS1	16	0.29327	0.08119505494505494	0.5327323608204212	1.0904704199641497	0.6041901329128182
TUBB4A	10382	0.15859	0.13493131868131872	0.799724200888149	0.8698872352662655	0.6041901329128182
ASTN2	23245	0.34499	0.05517857142857143	0.46219349335501997	1.2582295475813658	0.6040774949312908
SRXN1	140809	0.39848	0.02156593406593407	0.399593471275673	1.6662317269038034	0.6037958999774724
EDEM2	55741	0.12243	0.14785714285714288	0.9121121505070666	0.8301576902213202	0.6037395809867088
BCL6	604	0.22395	0.11245879120879122	0.6498489332192934	0.9490065889234781	0.603683261995945
FAM53C	51307	0.35725	0.048310439560439566	0.44702776253699217	1.3159590109960946	0.6036269430051814
RIPOR3	140876	0.043232	0.1720192307692308	1.3641946726580634	0.7644229987314073	0.6036269430051814
TSC2	7249	0.069365	0.1643681318681319	1.1588596093878858	0.7841823808070094	0.603514305023654
IL2RB	3560	0.020346	0.18021978021978022	1.6915209598382701	0.7441975442733957	0.6034016670421266
MSRB3	253827	0.046221	0.17085164835164837	1.3351606627127328	0.7673808268355327	0.603345348051363
GNA11	2767	0.27865	0.08804945054945058	0.554940952607781	1.0552733497942195	0.603345348051363
LHX1	3975	0.21812	0.11501373626373626	0.6613045109852163	0.9392502881047438	0.6031200720883082
CPTP	80772	0.24685000000000001	0.10361263736263736	0.6075668684444501	0.9845872715970931	0.6030074341067808
TRIR	79002	0.40569	0.017637362637362635	0.3918056972459918	1.7535663555802028	0.6028947961252534
LRFN1	57622	0.24502	0.1045054945054945	0.6107984644716665	0.9808608753836797	0.6027258391529624
ABCD3	5825	0.060119	0.16692307692307698	1.2209882519389859	0.7774836184583072	0.6026695201621987
CAVIN1	284119	0.37435	0.03866758241758241	0.4267221625359422	1.4126529801256722	0.6026695201621987
INS-IGF2	723961	0.19879	0.1224313186813187	0.701605466287054	0.9121074727897106	0.6025005631899076
NME7	29922	0.2861	0.08592032967032966	0.5434821421947373	1.0659040652835985	0.602444244199144
FASTK	10922	0.39102	0.028021978021978023	0.40780102862075696	1.5525012118871384	0.6023879252083802
SDHB	6390	0.2328	0.10978021978021979	0.6330170240221491	0.9594759040951113	0.6022189682360892
TRANK1	9881	0.025022	0.17947802197802193	1.6016779802441228	0.7459887254592436	0.6019373732822708
CAGE1	285782	0.11266	0.15207417582417582	0.948230253100668	0.8179445285456736	0.6018247353007434
ATP2B1	490	0.16949	0.1327197802197802	0.7708559203100703	0.8770643461625363	0.6015994593376887
AMFR	267	0.30951	0.07561813186813186	0.5093253147386616	1.1213740560052667	0.601543140346925
REPS1	85021	0.14661	0.14134615384615384	0.8338364062521658	0.8497160045506043	0.6012615453931065
HIVEP1	3096	0.32088	0.07038461538461538	0.4936573510264096	1.1525222582403885	0.6012052264023429
FADS3	3995	0.42188	0.00570054945054945	0.37481106266154196	2.2440832826009447	0.6012052264023429
GNAT1	2779	0.37977	0.036593406593406604	0.4204793454153549	1.4365971588147737	0.6011489074115792
WT1	7490	0.23574	0.1096153846153846	0.6275667208045502	0.9601284879623078	0.6008673124577607
CACNG5	27091	0.18793	0.12712912087912087	0.7260038862407203	0.8957549562241143	0.6007546744762334
RDH5	5959	0.27294	0.09217032967032965	0.5639328127864012	1.0354088591440451	0.6006983554854697
RFX6	222546	0.054243	0.17001373626373625	1.2656562990927636	0.7695159883714825	0.6005293985131787
AGER	177	0.21344	0.11828296703296702	0.670724187763545	0.9270777900819722	0.6004167605316513
C17orf80	55028	0.29236	0.08423076923076923	0.5340820467880646	1.0745292331306997	0.6004167605316513
URGCP	55665	0.20386	0.12221153846153847	0.6906679801240174	0.9128877887447722	0.6001351655778329
RPS19BP1	91582	0.37045	0.0424175824175824	0.4312704008815708	1.3724540876493387	0.6001351655778329
USP37	57695	0.2216	0.11553571428571428	0.6544302439436078	0.9372837463375	0.6000788465870691
CEP95	90799	0.25204	0.1030631868131868	0.5985305290569108	0.9868964328628723	0.6000788465870691
SIRT5	23408	0.25974	0.09956043956043956	0.5854611638031997	1.0019131946442805	0.6000225275963055
NPM2	10361	0.13664	0.14520604395604397	0.8644221466550701	0.8380153064862668	0.6000225275963055
CLUH	23277	0.25518	0.10166208791208793	0.593153366902333	0.9928409751036387	0.6000225275963055
YES1	7525	0.096729	0.15842032967032962	1.014443302009833	0.8001890872849508	0.5992903807163775
OSBPL3	26031	0.38574	0.034010989010989014	0.41370532385486525	1.4683807389649568	0.5992340617256139
CLIP4	79745	0.2462	0.10655219780219778	0.6087119514047025	0.9724375878688519	0.5991214237440865
DGKG	1608	0.25513	0.10228021978021977	0.5932384709534574	0.9902083474306638	0.5990651047533229
KIF1C	10749	0.40532	0.020521978021978027	0.3922019660206128	1.6877807818336572	0.5990651047533229
ITPK1	3705	0.11997	0.15107142857142858	0.920927341146816	0.8208176639671768	0.5990087857625591
ROCK2	9475	0.18676	0.12831043956043955	0.7287161347412318	0.8917380072334371	0.5986145528272133
HOMER1	9456	0.33091	0.06714285714285713	0.48029010839409947	1.1730001820785394	0.5986145528272133
EGFL8	80864	0.2161	0.11833791208791208	0.6653452331167587	0.9268760975289899	0.5985582338364497
PMPCA	23203	0.42537	0.004313186813186813	0.37123314276870945	2.3652017312398224	0.5985582338364497
DEF6	50619	0.21161	0.12027472527472526	0.6744638128079261	0.9198256264171432	0.5983892768641585
ZBTB16	7704	0.2177	0.1181318681318681	0.6621415709589057	0.9276329280694696	0.5983329578733949
THBD	7056	0.40025	0.024711538461538462	0.39766865940866264	1.6071002159674859	0.5983329578733949
EMILIN2	84034	0.24888	0.10564560439560436	0.604010001899353	0.9761485679580643	0.5982766388826313
CEP63	80254	0.21727	0.11844780219780221	0.6630002356394717	0.926472993212403	0.5978824059472855
RAB14	51552	0.29778	0.08266483516483517	0.526104474419033	1.0826791959089754	0.5978260869565217
CLTB	1212	0.39237	0.03114010989010989	0.40630420550342095	1.5066798591865198	0.5975444920027033
MRPS2	51116	0.40126	0.02468406593406592	0.3965741311834522	1.6075833022040635	0.5973755350304123
PHTF1	10745	0.013368	0.1856318681318681	1.8739335631146652	0.731347464724081	0.5973192160396485
GATA2	2624	0.15111	0.14171703296703297	0.8207067944226264	0.8485779487713613	0.5973192160396485
COQ7	10229	0.091191	0.1608653846153846	1.0400480217945098	0.7935373983363858	0.5973192160396485
YDJC	150223	0.36242	0.049615384615384624	0.44078784396992093	1.304383637671569	0.5973192160396485
ZBTB3	79842	0.28238	0.09050824175824175	0.5491660661089965	1.0433118717655008	0.5970939400765938
NTN1	9423	0.26564	0.09847527472527473	0.5757065284331936	1.006672798927001	0.5970939400765938
AGAP4	119016	0.21237	0.12065934065934066	0.6729068329514875	0.9184390522070205	0.5970376210858301
IL10RA	3587	0.15362	0.14112637362637365	0.8135522392250827	0.8503918179247187	0.5969249831043028
TRIP6	7205	0.40245	0.024065934065934064	0.3952880682723798	1.6185972774809754	0.5968686641135391
SOD2	6648	0.40158	0.024725274725274728	0.3962279246128562	1.6068588742097312	0.5968123451227754
NDUFS1	4719	0.049931	0.17377747252747253	1.30162973596506	0.7600065235785113	0.5966433881504843
VPS13B	157680	0.33438	0.06603021978021975	0.47575970656015615	1.1802572571843906	0.5966433881504843
ANKIB1	54467	0.0019737	0.19177197802197798	2.7047188588831523	0.7172148522201868	0.5964181121874296
CABLES2	81928	0.21547	0.12020604395604396	0.6666131883404687	0.9200736954716421	0.5961928362243749
TSPAN16	26526	0.1572	0.14038461538461536	0.8035474582966109	0.8526804835143433	0.5959675602613201
MARCHF5	54708	0.1612	0.1384478021978022	0.7926349625309281	0.8587139341108435	0.5959112412705564
NEDD9	4739	0.044351	0.1761950549450549	1.3530965835078859	0.7540062845744379	0.5958549222797928
ACRBP	84519	0.073899	0.16674450549450548	1.131361438430889	0.7779484678925636	0.5956859653075017
C21orf58	54058	0.22558	0.11700549450549448	0.64669940767927	0.9317937435753072	0.595629646316738
MEGF8	1954	0.27421	0.09484890109890111	0.5619167112327645	1.0229676963983871	0.5955170083352106
SEC63	11231	0.34665	0.06038461538461539	0.46010879546520944	1.2190736955615842	0.5953480513629196
RRAS2	22800	0.29096	0.08787087912087913	0.5361667119533445	1.0561550285954746	0.5952354133813922
TESMIN	9633	0.11608	0.15456043956043955	0.9352426005703205	0.8109016558198738	0.5949538184275738
HEYL	26508	0.29265	0.08769230769230771	0.5336514715498006	1.057038500970364	0.5946722234737554
KIAA1614	57710	0.062192	0.17082417582417583	1.206265476712809	0.7674506659418829	0.5942779905384096
CYP21A2	1589	0.37173	0.045879120879120876	0.4297723883024308	1.3383849125014728	0.5940527145753548
NPR1	4881	0.42819	0.0060851648351648345	0.36836347948794074	2.2157276530899677	0.5939963955845912
SPR	6697	0.017508	0.185989010989011	1.7567634620589236	0.7305127149639117	0.5939963955845912
ZNF555	148254	0.027436	0.18226648351648353	1.5616792058135507	0.739293185223771	0.5939400765938274
MRM3	55178	0.10314	0.15918956043956045	0.986572872929304	0.7980854164485544	0.5936021626492454
CUL9	23113	0.019563	0.18517857142857141	1.708564545072878	0.7324092706171594	0.5935458436584816
AMH	268	0.19342	0.1295192307692308	0.713498621046431	0.8876657435757946	0.593489524667718
ABLIM2	84448	0.13625	0.14920329670329666	0.86566348905132	0.8262215808564286	0.5934332056769542
RAB3D	9545	0.26754	0.09993131868131869	0.5726112772667491	1.0002983816550923	0.5931516107231358
SH2B1	25970	0.42181	0.013118131868131874	0.37488312850042343	1.8821280077292906	0.5930389727416084
SP110	3431	0.36206	0.053324175824175826	0.441219452920764	1.2730758482606932	0.5926447398062626
POLR2G	5436	0.13721	0.14917582417582417	0.8626142356660299	0.826301554060209	0.592588420815499
STAB1	23166	0.34131	0.06534340659340658	0.46685098719397555	1.1847982278931355	0.592419463843208
HAAO	23498	0.17636	0.1351236263736264	0.753599909845715	0.8692687079240095	0.5923631448524442
PPP1R13L	10848	0.29744	0.08635989010989015	0.5266006275721766	1.0636879189628494	0.5923631448524442
PLEKHH3	79990	0.34673	0.06245879120879121	0.46000858040649295	1.204406425107929	0.5922505068709168
EVC	2121	0.032616	0.1817032967032967	1.4865693015558996	0.7406371930713719	0.5920252309078621
LMNA	4000	0.33057	0.07184065934065935	0.4807365622153814	1.1436296904457628	0.5919125929263348
CPED1	79974	0.13105	0.15149725274725273	0.8825629747173808	0.8195952425908938	0.5919125929263348
MAMDC2	256691	0.0011289	0.19402472527472525	2.9473445269604732	0.7121429228215611	0.5917436359540437
PHF2	5253	0.14375	0.14760989010989012	0.842392146638332	0.830884543080362	0.59168731696328
MIB1	57534	0.022543	0.18515109890109888	1.6469882889665473	0.7324737060003494	0.5914057220094616
CST11	140880	0.060566	0.17309065934065934	1.2177711077844635	0.7617263677471483	0.5914057220094616
DUSP10	11221	0.26302	0.1032692307692308	0.5800112265695849	0.9860290579352434	0.5913494030186979
SARS1	6301	0.23983	0.11379120879120878	0.6200964925484973	0.9438912890916222	0.5912930840279342
MRPL2	51069	0.36398	0.053049450549450546	0.4389224793406971	1.2753191098696612	0.5911241270556432
BANF1	8815	0.224	0.12046703296703296	0.6497519816658371	0.9191317859469967	0.5908988510925884
DAPK2	23604	0.25811	0.1060164835164835	0.5881951691845766	0.9746266050776594	0.5908988510925884
ATPAF2	91647	0.42045	0.01634615384615385	0.3762856431840326	1.7865844179205064	0.5908988510925884
SMIM24	284422	0.29794	0.0875824175824176	0.5258711865697905	1.0575830709249812	0.5904482991664789
NECAP2	55707	0.37602	0.04630494505494505	0.4247890549163853	1.3343726267920653	0.5902230232034242
COQ4	51117	0.30212	0.08609890109890106	0.5198205239748701	1.0650023915164848	0.5901103852218968
CFAP46	54777	0.082717	0.1669642857142857	1.0824052250609653	0.7773764161336827	0.5899977472403695
ST8SIA5	29906	0.3004	0.0866758241758242	0.5223000716678692	1.0621020200689026	0.5899977472403695
PAFAH1B1	5048	0.028119	0.18406593406593408	1.5510001282540717	0.7350265809482295	0.5899414282496057
ZNF660	285349	0.050216	0.17734890109890114	1.2991578843573457	0.7511714981881589	0.5895471953142599
RPRD2	23248	0.11933	0.1561538461538462	0.9232503593759999	0.8064473143936237	0.5894908763234963
SPDYE1	285955	0.16398	0.1414285714285714	0.7852091179236957	0.849462845416707	0.5893219193512053
GORASP2	26003	0.35658	0.05916208791208791	0.44784301935814685	1.227956507550437	0.5892092813696779
MAPK1IP1L	93487	0.087709	0.1657692307692307	1.0569558405017707	0.7804960778100866	0.5892092813696779
ZNF473	25888	0.38154	0.04381868131868132	0.4184599246327429	1.358340696255856	0.5891529623789141
TAF1A	9015	0.056004	0.17600274725274728	1.2517809530672193	0.7544805531665506	0.5888713674250957
PSMB3	5691	0.39172	0.038173076923076914	0.4070242541659531	1.4182428325356653	0.5888713674250957
PISD	23761	0.40433	0.029258241758241755	0.39326403420158146	1.5337517758742996	0.5887024104528047
TSPAN14	81619	0.4254	0.013475274725274726	0.37120251443328983	1.8704623719330886	0.588646091462041
HSD17B8	7923	0.20013	0.12975274725274724	0.6986878046277544	0.886883438072356	0.5885897724712773
UGT2A1	10941	0.0074327	0.19240384615384612	2.1288533959167997	0.7157862506625691	0.5884208154989863
MAP3K8	1326	0.14752	0.14781593406593402	0.8311490962904459	0.8302787479174083	0.5883644965082225
NPR2	4882	0.24899	0.11189560439560436	0.6038180947999628	0.9511869735630584	0.5883081775174589
FAM83G	644815	0.37443	0.04858516483516485	0.42662936209072616	1.3134963194982856	0.5881955395359315
LHB	3972	0.38593	0.04182692307692308	0.4134914605370504	1.378544082344143	0.5881955395359315
CLEC9A	283420	0.07517	0.17043956043956043	1.1239554497539048	0.7684295945074887	0.5880265825636405
EEF2	1938	0.079597	0.16876373626373628	1.0991033004532624	0.7727208683294926	0.5879702635728767
COG5	10466	0.40072	0.03278846153846154	0.39715898131854205	1.4842789603062827	0.5879139445821131
PLSCR3	57048	0.40932	0.026648351648351654	0.3879370345449779	1.574329649382811	0.5878576255913494
GRK2	156	0.38651	0.04166208791208793	0.41283926529381404	1.3802589690023734	0.5878013066005857
LGALS3	3958	0.24732	0.1127197802197802	0.6067407621731623	0.9479998666821434	0.5878013066005857
KRT71	112802	0.023522	0.186771978021978	1.6285257543630718	0.7286882817639393	0.5877449876098221
ZNF337	26152	0.14504	0.14927197802197803	0.8385122089125477	0.8260217122524575	0.5874070736652399
KDM4B	23030	0.42742	0.013255494505494507	0.36914516002310016	1.8776040659692446	0.5872381166929489
PPP1R15B	84919	0.20768	0.12787087912087913	0.6826053248797248	0.893228349009209	0.5871817977021851
FBXW7	55294	0.17908	0.13653846153846153	0.7469529142885926	0.8647449949157239	0.5871254787114215
FKBPL	63943	0.28304	0.09662087912087912	0.5481521844343521	1.0149290153321133	0.5871254787114215
UHMK1	127933	0.17914	0.13657967032967033	0.7468074301215563	0.8646139398983124	0.5869565217391305
NUP98	4928	0.41209	0.025192307692307687	0.38500792417357416	1.598732047979035	0.5869565217391305
LYPD4	147719	0.17063999999999999	0.14064560439560442	0.7679191575586277	0.8518738363147358	0.5869002027483667
HES4	57801	0.43809	0.0034752747252747226	0.35843666007082137	2.4590108581372196	0.5867875647668394
ATP6V0B	533	0.41947	0.02028846153846154	0.3772990939541115	1.6927508840010876	0.5865622888037846
ECM1	1893	0.2579	0.10892857142857144	0.5885486578620625	0.9628581919954333	0.5863370128407299
TMEM132A	54972	0.07853	0.17054945054945053	1.1049644025476772	0.768149675398924	0.585773822933093
AIP	9049	0.32089	0.07936813186813187	0.4936438167545696	1.100353841804859	0.585773822933093
COMP	1311	0.018044	0.1899862637362637	1.7436671815743272	0.7212777979903149	0.5857175039423294
TOLLIP	54472	0.37695	0.049217032967032975	0.42371625235174276	1.3078845711469265	0.585604865960802
GSG1	83445	0.058132	0.17697802197802195	1.2355847351199585	0.7520806631653835	0.5855485469700383
NAGLU	4669	0.35003	0.06451923076923076	0.4558947320036947	1.1903108191297884	0.5853232710069836
ANAPC16	119504	0.12015	0.15837912087912087	0.9202762248600811	0.8003020720183381	0.5850979950439288
MVP	9961	0.26787	0.10484890109890112	0.572075922315679	0.9794361169314401	0.5849290380716378
PRKCQ	5588	0.13748	0.1529945054945055	0.8617604765348124	0.8153241657592969	0.5847600810993467
CLTC	1213	0.067442	0.1752197802197802	1.1710695591412525	0.7564168687421157	0.5846474431178194
KCTD17	79734	0.072675	0.17376373626373626	1.1386149595575346	0.7600408538012005	0.584365848164001
SPOP	8405	0.26437	0.10726648351648353	0.5777878289657762	0.9695359564841389	0.5843095291732372
H2AC8	3012	0.14933	0.14942307692307694	0.8258529349029696	0.8255823248338848	0.5842532101824736
SIGLEC7	27036	0.39992	0.036112637362637375	0.3980268762554662	1.4423407932066743	0.5842532101824736
DICER1	23405	0.083492	0.16987637362637364	1.0783551355619316	0.7698670185246892	0.5841405722009462
ADAM33	80332	0.045292	0.1817857142857143	1.3439785013575376	0.7404402490054605	0.5840279342194188
PELO	53918	0.19436	0.13406593406593406	0.7113931096090313	0.8726815616463454	0.5838589772471278
RAB5B	5869	0.42088	0.02135989010989011	0.3758417112108973	1.670400985950181	0.5836900202748366
TPGS1	91978	0.353	0.06421703296703296	0.4522252946121775	1.1923497641045007	0.5836900202748366
TYK2	7297	0.36816	0.05515109890109892	0.4339633986754318	1.2584458296983372	0.5836900202748366
SMIM14	201895	0.26282	0.10850274725274726	0.58034158903942	0.9645592654873065	0.5835773822933094
ST8SIA2	8128	0.36033	0.06086538461538462	0.44329957831020667	1.2156296292814253	0.583464744311782
NDUFA4L2	56901	0.1631	0.14486263736263738	0.7875460389597242	0.8390436123175918	0.5831268303671998
ATP6V1B1	525	0.11507	0.16111263736263734	0.9390378869061675	0.7928703930282908	0.5830705113764362
C11orf95	65998	0.39189	0.042527472527472535	0.4068358184311314	1.371330427302182	0.5830141923856724
DNASE1L2	1775	0.35606	0.0636813186813187	0.4484768124954116	1.1959879520214787	0.5828452354133814
CEACAM3	1084	0.2196	0.1270054945054945	0.6583676642219457	0.8961774902109743	0.5826199594503266
ZNF841	284371	0.32713	0.07835164835164837	0.4852796263518653	1.105951862469228	0.5826199594503266
RHOQ	23433	0.41153	0.029120879120879118	0.38559849979666144	1.5357955183842857	0.5825073214687992
ABLIM3	22885	0.17195	0.14256868131868133	0.7645978198419677	0.8459758673615827	0.5825073214687992
KIF13A	63971	0.31491	0.08510989010989012	0.5018135480777687	1.0700199702258688	0.5823946834872719
RALY	22913	0.43689	0.009491758241758243	0.35962789576770693	2.0226533319388387	0.5822257265149808
TAF4B	6875	0.074027	0.17440934065934066	1.1306098503725668	0.7584302597235227	0.5821694075242172
HMGA1	3159	0.21867	0.1274313186813187	0.6602107950517496	0.8947238227155643	0.5820004505519261
ENGASE	64772	0.14823	0.15081043956043952	0.8290638913909207	0.8215685942317256	0.5819441315611624
ZDHHC12	84885	0.39827	0.03910714285714286	0.3998224059309892	1.407743912166082	0.5818878125703988
ITGB4	3691	0.41258	0.02892857142857143	0.3844918284718368	1.5386730124635695	0.5818878125703988
VIM	7431	0.34859	0.06835164835164834	0.4576850756514744	1.165251007630275	0.5817188555981077
RNASE1	6035	0.43552	0.010989010989010988	0.36099189647675933	1.9590413923210936	0.5813809416535256
MGLL	11343	0.43959	0.00785714285714286	0.3569521956712412	2.104735350520013	0.5813246226627619
MRPL49	740	0.40846	0.03245879120879121	0.3888504669892087	1.488667657680668	0.5813246226627619
FBXO32	114907	0.36403	0.05997252747252747	0.4388628243246141	1.2220476479399167	0.5812119846812345
C17orf100	388327	0.1098	0.16391483516483515	0.959397659885927	0.785381738689037	0.5812119846812345
CAMK1D	57118	0.13715	0.15517857142857147	0.8628041880594518	0.8091682505575338	0.5810993466997071
CPEB4	80315	0.2419	0.11913461538461537	0.6163641316381203	0.923962032922717	0.5810430277089434
SNAPC2	6618	0.19259	0.1362912087912088	0.7153662668354102	0.8655321566128704	0.5809867087181798
NDUFB1	4707	0.15993	0.14741758241758243	0.7960700627553736	0.8314507153131357	0.5809303897274161
PIEZO1	9780	0.44377	0.004505494505494505	0.3528420605421327	2.346257535601358	0.5809303897274161
BRWD1	54014	0.01886	0.19207417582417585	1.7244583115986905	0.7165310216607891	0.5807051137643613
LGALS1	3956	0.36657	0.05826923076923076	0.4358430804746774	1.2345607151324942	0.5807051137643613
CEND1	51286	0.16352	0.14608516483516487	0.7864291215453812	0.8353938850742892	0.5806487947735977
ZNF354A	6940	0.24267	0.11898351648351647	0.6149839098640547	0.9245131999192137	0.580592475782834
PIK3CD	5293	0.02191	0.1910027472527472	1.6593576224392947	0.718960386112859	0.5805361567920703
SIPA1L1	26037	0.12464	0.159271978021978	0.9043425596715108	0.7978606263390311	0.5805361567920703
GAA	2548	0.37789	0.052197802197802186	0.4226346005473454	1.282347782696227	0.5805361567920703
ZBTB11	27107	0.38088	0.050755494505494526	0.4192118315335458	1.2945169365821925	0.5804235188105429
ADH4	127	0.032695	0.18721153846153846	1.485518658301217	0.7276673877787487	0.5803671998197792
NCSTN	23385	0.39482	0.042719780219780214	0.4036008558260124	1.3693709902861997	0.5800856048659608
NFATC2	4773	0.079663	0.17387362637362638	1.098743342680482	0.7597662879745094	0.5799166478936697
KDM2A	22992	0.44506	0.004601648351648352	0.3515814364069891	2.337086572276192	0.5798603289029061
CD53	963	0.1339	0.15699175824175823	0.873219422987991	0.8041231465976347	0.5798040099121424
AREG	374	0.0014885	0.19968406593406593	2.8272511610172564	0.6996565888749191	0.5798040099121424
CHFR	55743	0.39957	0.03989010989010988	0.39840712636084996	1.3991347672849812	0.5795787339490877
VIPR1	7433	0.26523	0.10980769230769229	0.5763773547107499	0.9593672353889512	0.5795224149583239
SYT8	90019	0.15427	0.15010989010989012	0.811718520477333	0.8235906929755799	0.5793534579860329
RPS19	6223	0.30705	0.09065934065934066	0.5127908982818131	1.0425874437711686	0.5793534579860329
TRPT1	83707	0.44811	4.670329670329669e-4	0.3486153642852156	3.3306524622707823	0.5792971389952692
SLC22A14	9389	0.27669	0.10428571428571427	0.5580065366425624	0.981775179893801	0.5790155440414507
FAM166C	339778	0.03507	0.18726648351648353	1.4550642341184974	0.7275399446021601	0.5787902680783961
ZBTB17	7709	0.35501	0.0673076923076923	0.44975941346983	1.1719352992845236	0.5787339490876323
ZNF414	84330	0.10289	0.16681318681318683	0.9876268327775103	0.777769620761632	0.5787339490876323
UNK	85451	0.15457	0.1506181318681319	0.8108747930744716	0.8221227432994954	0.5785649921153413
RERE	473	0.0017873	0.20017857142857143	2.7478025446351237	0.6985824144112273	0.5785086731245777
VAX2	25806	0.045787	0.18429945054945052	1.3392578108537778	0.7344759595378303	0.5783960351430503
POR	5447	0.23025	0.12565934065934065	0.6378003611311135	0.9008052233783264	0.5783960351430503
WDR81	124997	0.42146	0.025219780219780222	0.3752436371806671	1.5982587024478134	0.5783397161522865
ELL2	22936	7.6762e-4	0.2008241758241759	3.114853718438281	0.6971840066911954	0.5781144401892319
CERS5	91012	0.42068	0.026359890109890104	0.37604813475292853	1.5790564045775657	0.5780018022077045
POLG	5428	0.22548	0.12755494505494505	0.6468919738518495	0.8943026999828819	0.5778328452354133
GLTPD2	388323	0.0445	0.18494505494505498	1.3516399890190685	0.7329572763452696	0.5777765262446497
ISL1	3670	0.16032	0.14909340659340659	0.7950122958128484	0.8265415620695798	0.5777202072538861
RARRES2	5919	0.11338	0.16451923076923075	0.9454635473450488	0.7837833297576802	0.5776075692723587
TTLL11	158135	0.15261	0.1516758241758242	0.8164170076489828	0.8190836365089177	0.5776075692723587
SOX18	54345	0.39192	0.04607142857142856	0.40680257355172583	1.3365683210429704	0.5776075692723587
TSPAN4	7106	0.42319	0.024615384615384612	0.3734646032510621	1.608793373986931	0.5775512502815949
PRSS35	167681	0.26058	0.11320054945054946	0.5840589202541273	0.9461514651728128	0.5773822933093039
FBLN1	2192	0.29271	0.09869505494505494	0.5335624402903861	1.0057046068427928	0.5773822933093039
UBR5	51366	0.25538	0.11539835164835162	0.5928131173691794	0.9378003946043589	0.5773259743185402
EIF2B5	8893	0.35174	0.06971153846153848	0.45377824074909046	1.1566953327277865	0.5772133363370129
HDAC4	9759	0.019683	0.19300824175824174	1.7059087075230381	0.7144241455326277	0.5770443793647217
ADGRD2	347088	0.06227	0.18042582417582423	1.2057211342786	0.743701302190948	0.5767627844109033
TSPAN17	26262	0.43106	0.019340659340659337	0.36546227541856385	1.713528724506944	0.576650146429376
MAN1B1	11253	0.43382	0.01666208791208791	0.3626904299856885	1.7782705784464643	0.5765375084478486
SMTN	6525	0.32532	0.08304945054945057	0.4876892363718896	1.0806632364712387	0.5764811894570849
HERPUD1	9709	0.14462	0.15521978021978022	0.8397716428021414	0.8090529358296175	0.5764248704663213
ARHGEF18	23370	0.33677	0.0778846153846154	0.472666603083179	1.1085483204201305	0.5764248704663213
YBEY	54059	0.20845	0.13350274725274724	0.6809981005376838	0.8745097971875535	0.5764248704663213
RUNDC3A	10900	0.079867	0.1757967032967033	1.0976326284248612	0.7549892734799648	0.5762559134940302
STAR	6770	0.17074	0.14601648351648353	0.7676647229143455	0.8355981147897404	0.5761995945032665
PIGR	5284	0.24265	0.1222939560439561	0.6150197043486957	0.9125950059368945	0.5761432755125028
PACSIN2	11252	0.019031	0.1940796703296703	1.720538390742327	0.7120199541842553	0.5756927235863933
CHERP	10523	0.27029	0.10987637362637363	0.5681700217269374	0.9590956825245399	0.5753548096418112
PRR5-ARHGAP8	553158	0.28915	0.1013324175824176	0.5388768033603866	0.9942515958546575	0.5752984906510475
PLXNA2	5362	0.19956	0.13739010989010988	0.699926504732856	0.8620445291013883	0.5752421716602838
APOBEC3F	200316	0.36836	0.061043956043956044	0.43372753570221834	1.2143573290442071	0.5752421716602838
POU3F3	5455	0.25076	0.11881868131868131	0.6007417388330788	0.925115271848223	0.5751858526695202
BMP8B	656	0.060495	0.18171703296703298	1.2182805189367	0.7406043628576583	0.5751295336787565
LAD1	3898	0.42413	0.025892857142857145	0.37250100748921333	1.5868200247712254	0.5751295336787565
ACADVL	37	0.43696	0.01601648351648352	0.3595583172043419	1.7954328288900419	0.5751295336787565
ALS2CL	259173	0.44874000000000003	0.005604395604395604	0.3480052163929205	2.251471216223157	0.5749605767064654
TSPAN18	90139	0.10159	0.16913461538461538	0.9931490396757281	0.7717674998413191	0.574847938724938
FOXJ1	2302	0.086507	0.1744642857142857	1.0629487487389813	0.7582934632874273	0.574678981752647
PRR22	163154	0.16254	0.14997252747252748	0.7890397445831882	0.8239882893430948	0.5744537057895922
GAL3ST2	64090	0.15162	0.15358516483516477	0.8192435076964416	0.8136507318395353	0.5742284298265375
TM4SF5	9032	0.07191	0.17940934065934067	1.1432107112466838	0.7461549498582196	0.5742284298265375
ZBTB34	403341	0.34614	0.07501373626373625	0.4607482106582141	1.124859202777494	0.5741157918450102
ICOSLG	23308	0.15604	0.15255494505494505	0.8067640583602462	0.8165737101764895	0.5738905158819554
DYNC1LI2	1783	0.35359	0.07159340659340659	0.45150002591640404	1.1451269722724902	0.5738341968911918
RAB42	115273	0.30637	0.09449175824175822	0.5137537634269446	1.024606069863436	0.5736652399189006
COPE	11316	0.38717	0.05130494505494506	0.41209830151657756	1.2898407731616195	0.5734962829466096
ISOC2	79763	0.29004	0.10208791208791207	0.5375421035447248	0.9910256783274519	0.573439963955846
HOXD13	3239	0.43721	0.017403846153846155	0.3593099132933502	1.7593547644295957	0.5733836449650822
STARD3	10948	0.44336	0.011978021978021978	0.3532434915618435	1.92161489438047	0.5733836449650822
KHK	3795	0.2563	0.11773351648351651	0.5912513938157561	0.9290998842106316	0.5729330930389728
CCDC40	55036	0.14452	0.1571428571428571	0.8400720471040154	0.8037053548560319	0.5728204550574454
RAPGEF4	11069	0.14325	0.157760989010989	0.8439053693605725	0.8020003797819923	0.5727641360666816
GTF3A	2971	0.1137	0.16659340659340657	0.9442395353122652	0.778342191025059	0.572707817075918
BMP2K	55589	0.41148	0.0373076923076923	0.385651268837431	1.4282016137045732	0.5723135841405722
ATP5MD	84833	0.22275	0.1316620879120879	0.6521822872910876	0.8805392620989558	0.5723135841405722
WDR61	80349	0.29419	0.10105769230769229	0.5313720937384346	0.9954306232705382	0.5723135841405722
BASP1	10409	0.24294	0.1244642857142857	0.614500972847943	0.904955248908191	0.5718630322144627
VWA1	64856	0.16834	0.14969780219780218	0.7738126771601203	0.8247845757449472	0.571806713223699
PRKAR1B	5575	0.38323	0.055412087912087904	0.4165405008344056	1.2563954854362906	0.571806713223699
MPZ	4359	0.23316	0.1281181318681319	0.6323459533525927	0.8923894025501828	0.5715814372606443
STK36	27148	0.13807	0.1600824175824176	0.8599006751492055	0.795656365558906	0.5715251182698806
BET1L	51272	0.44617	0.010865384615384619	0.35049963457318023	1.9639548958153605	0.5715251182698806
TRAPPC12	51112	0.28679	0.10479395604395605	0.5424359960326008	0.9796637644176658	0.5714687992791169
TNNC1	7134	0.1984	0.1401923076923077	0.7024583321818402	0.8532758153168245	0.5711872043252985
ISYNA1	51477	0.42736	0.026497252747252748	0.36920612932270236	1.5767991516691526	0.5711872043252985
BMP10	27302	0.1177	0.1663324175824176	0.9292235371565654	0.7790231001183023	0.5711308853345348
C22orf24	25775	0.09409	0.174478021978022	1.0264565314675103	0.7582592709099815	0.570567695426898
LPCAT2	54947	0.26534	0.1151510989010989	0.5761972751974197	0.9387319131543207	0.5705113764361343
AKAP7	9465	0.075851	0.17997252747252745	1.120038689213189	0.7447937842171163	0.5703987384546069
TCL1A	8115	0.38092	0.057912087912087906	0.4191662243419152	1.2372307771085471	0.5703987384546069
STAT5B	6777	0.3959	0.048708791208791215	0.4024144982477954	1.312392648048138	0.5702297814823158
ATG7	10533	0.22551	0.1321153846153846	0.6468341950342424	0.8790466065752488	0.5700608245100248
S100A13	6284	0.23014	0.13050824175824177	0.6380078912421863	0.8843620612214628	0.5700045055192611
WBP2	23558	0.17806	0.14722527472527472	0.7494336309598763	0.8320176266054442	0.5699481865284974
SLX4	84464	0.29698	0.10146978021978019	0.5272727970871829	0.9936632802920506	0.5694976346023879
ALPL	249	0.079047	0.17965659340659343	1.102114607808546	0.7455568395361205	0.5693286776300969
MEF2C	4208	0.27684	0.11063186813186814	0.5577711594312817	0.9561197540416244	0.5692723586393332
SLC7A8	23428	0.31741	0.09203296703296701	0.4983793949207859	1.036056576612211	0.5692723586393332
TNFRSF8	943	0.092855	0.1757692307692308	1.0321947056673952	0.7550571479009677	0.5691034016670421
NDUFV3	4731	0.19103	0.1437912087912088	0.7188984243158466	0.8422676653451938	0.5690470826762785
CXCL3	2921	0.13119	0.16366758241758242	0.8820992679354805	0.7860373326305623	0.5689907636855147
TRIM28	10155	0.45388	0.0069642857142857145	0.3430589538092658	2.157123419979701	0.5689344446947511
HDLBP	3069	0.39971	0.04745879120879121	0.3982549863646327	1.32368332760282	0.5688781257039874
CXCL16	58191	0.34926	0.0759478021978022	0.4568511503314758	1.119484789374301	0.5688781257039874
NR2F6	2063	0.32959	0.08630494505494508	0.48202597358506266	1.0639643195970978	0.5688781257039874
WASHC2C	253725	0.17035	0.15060439560439556	0.7686578620961038	0.8221623524455766	0.5688218067132237
RPUSD2	27079	0.033153	0.19278846153846155	1.4794771663694564	0.7149189623425792	0.5688218067132237
CIAPIN1	57019	0.34823	0.07679945054945052	0.458133817155436	1.1146418870543644	0.5687091687316963
NPBWR2	2832	0.099945	0.17392857142857143	1.0002389276761823	0.7596290701275848	0.5685965307501689
ZNF121	7675	0.37427	0.06274725274725275	0.42681498281508123	1.2024052840752455	0.5685402117594053
TTC13	79573	0.20548	0.13909340659340652	0.6872304429477004	0.8566934562622153	0.5684838927686416
GNAT3	346562	0.065722	0.1836813186813187	1.1822892289291917	0.7359350113925062	0.5684838927686416
NANS	54187	0.10387	0.17236263736263738	0.9835098683791719	0.7635568692873297	0.5682586168055869
DPRX	503834	0.024601	0.19596153846153844	1.6090472390082053	0.7078291596283728	0.5682586168055869
ORC3	23595	0.10953	0.17057692307692307	0.9604669123306101	0.7680797238030728	0.5681459788240595
DET1	55070	0.012595	0.20019230769230767	1.8998018281658682	0.6985526141242631	0.5680333408425321
UBE2D1	7321	0.12334	0.16596153846153847	0.908896055909714	0.7799925479195896	0.5679770218517685
VPS26B	112936	0.22796	0.1324175824175824	0.6421413516982071	0.8780543454102065	0.5678080648794773
LMF1	64788	0.36756	0.06699175824175825	0.4346717571458025	1.1739786237214709	0.5677517458887137
AMPD2	271	0.27613	0.11199175824175824	0.5588864070996865	0.9508139369890066	0.5675264699256589
ARPIN	348110	0.22972	0.13199175824175824	0.6388011923908711	0.879453185929553	0.5675264699256589
PRKAG2	51422	0.39555	0.05101648351648353	0.4027986111508844	1.2922894799092755	0.5674138319441315
PKIG	11142	0.0012063	0.2057692307692308	2.9185446721774264	0.6866195659495895	0.5674138319441315
ZFAND5	7763	0.28179	0.10979395604395607	0.5500744229437599	0.95942156634316	0.5673575129533679
HLCS	3141	0.42145	0.03427197802197801	0.3752539418272349	1.4650608293536287	0.5673575129533679
TSPOAP1	9256	0.10655	0.1724862637362637	0.9724465459497792	0.7632454850607158	0.5671885559810769
TOMM6	100188893	0.20338	0.14122252747252748	0.6916917570017744	0.8500960201635078	0.5667380040549673
LAP3	51056	0.41543	0.039120879120879117	0.38150214438250013	1.4075913943482186	0.5666253660734399
CGREF1	10669	0.1407	0.16190934065934065	0.8517059025652544	0.7907280957815687	0.5664564091011489
PDIK1L	149420	0.39646	0.05163461538461538	0.4018006233667842	1.2870590535992248	0.5660621761658031
AP3S2	10239	0.20521	0.14093406593406593	0.6878014796274716	0.8509840185372397	0.5660621761658031
FZD10	11211	0.14813	0.1596153846153846	0.82935697716389	0.7969252512587253	0.5660058571750394
ASIC4	55515	0.3039	0.10064560439560441	0.5172692999200571	0.9972051877740316	0.5659495381842757
PYROXD2	84795	0.37679	0.06339285714285714	0.4239006318941532	1.1979596739511063	0.5658932191935121
PHTF2	57157	0.066839	0.18468406593406592	1.174970056350919	0.7335705727537168	0.5658369002027483
EPS15L1	58513	0.43905	0.021414835164835163	0.3574860185105268	1.6692852641241955	0.5657805812119847
TERF2	7014	0.34598	0.07968406593406593	0.46094900566007024	1.0986285138454401	0.5656679432304573
MED20	9477	0.16538	0.15391483516483512	0.7815170124063553	0.8127195184419573	0.5656116242396936
DELE1	9812	0.41116	0.04293956043956044	0.38598914261263917	1.367142405629869	0.5655553052489299
ST8SIA1	6489	0.11948	0.16868131868131866	0.9227047860679093	0.7729330125078884	0.5654426672674026
SKAP1	8631	0.033016	0.1945192307692308	1.4812755441306404	0.7110374565279756	0.5654426672674026
GNAI1	2770	0.27463	0.11391483516483517	0.5612520230977706	0.943419713930716	0.5653300292858752
COMT	1312	0.43379	0.025782967032967036	0.3627204638360643	1.5886671066916909	0.5653300292858752
SMAP1	60682	0.30646	0.10028846153846155	0.5136262027538303	0.9987490308722494	0.5652173913043478
L3MBTL2	83746	0.39741	0.05184065934065933	0.4007612089670744	1.2853294834841247	0.5651047533228205
ZNF585B	92285	0.047574	0.1906868131868132	1.3226303317649837	0.7196793392466967	0.5650484343320568
TSPAN11	441631	0.35468	0.07635989010989012	0.45016330020729933	1.1171347052744771	0.5649921153412931
FKBP2	2286	0.31435	0.09640109890109891	0.5025865353137937	1.0159180154336498	0.5649357963505294
EIF4G3	8672	0.30141	0.10262362637362638	0.5208423430208082	0.9887526429038961	0.56476683937823835
GORASP1	64689	0.10772	0.17375	0.9677036552605272	0.7600751867378486	0.56476683937823835
TTF2	8458	0.2402	0.12987637362637364	0.6194269969331128	0.8864698461319787	0.5645978824059473
ABHD10	55347	0.41349	0.041428571428571426	0.3835349891279625	1.3827000421153008	0.5645978824059473
STAC2	342667	0.09054	0.17896978021978022	1.0431595098407667	0.7472202952311456	0.5644852444244199
GNPDA1	10007	0.34355	0.08173076923076923	0.46401004712307276	1.0876144135844876	0.5643162874521288
TRIM6-TRIM34	445372	0.21529	0.13842032967032966	0.6669761422419106	0.8588001207517105	0.5643162874521288
AK1	203	0.4285	0.031332417582417574	0.36804917374078305	1.5040060940363886	0.5642599684613652
YTHDF1	54915	0.23355	0.13228021978021978	0.6316201283761984	0.8785050921885027	0.5642036494706015
DCXR	51181	0.26112	0.12192307692307693	0.5831598629262329	0.9139140857530664	0.563922054516783
SUOX	6821	0.4506	0.014615384615384617	0.346208812612188	1.8351897513540079	0.5638657355260194
COX4I1	1327	0.38856	0.057747252747252745	0.41054190953502023	1.2384686719568325	0.5638657355260194
CDH11	1009	0.025554	0.19763736263736265	1.5925411095426074	0.7041309501665637	0.5638094165352557
BRSK2	9024	0.038608	0.19369505494505498	1.4133226954352893	0.7128814667227552	0.5634715025906736
KLK14	43847	0.034383	0.1952197802197802	1.463656232750648	0.7094761804957469	0.5634715025906736
TPRX1	284355	0.30388	0.10259615384615385	0.5172978822677528	0.9888689198743105	0.5633025456183826
GSC2	2928	0.29901	0.10449175824175826	0.5243142870193959	0.9809179630580179	0.5631899076368552
SLC2A5	6518	0.019355	0.20012362637362638	1.713206824345026	0.6987016360115651	0.5631335886460914
STARD7	56910	0.07284	0.18468406593406594	1.1376300628771177	0.7335705727537167	0.5629646316738004
RIPK1	8737	0.3708	0.06850274725274724	0.4308602745275405	1.1642920110946742	0.5629083126830368
SRSF7	6432	0.040264	0.19342032967032968	1.395083082610917	0.7134978808236878	0.5627956747015094
VEGFB	7423	0.35767	0.07614010989010989	0.4465174852937097	1.118386500720576	0.5627956747015094
PKN1	5585	0.42478	0.034931318681318685	0.37183593941744086	1.4567850191373282	0.562683036719982
LEF1	51176	0.01849	0.2007554945054945	1.733063088840827	0.697332559619582	0.5626267177292182
CREB3	10488	0.43572	0.026826923076923085	0.36079250503948285	1.5714291360251826	0.5625703987384546
RHEB	6009	0.35068	0.0792445054945055	0.45508900211770026	1.101030840354895	0.562514079747691
SELP	6403	5.9899e-5	0.20912087912087915	4.22258042799645	0.6796026040340731	0.5622888037846362
ZDHHC19	131540	0.19633	0.14549450549450554	0.7070133334158996	0.8371534072174123	0.5622888037846362
GTF2F1	2962	0.34353	0.0834752747252747	0.46403533061157637	1.078442142965721	0.5622888037846362
CXCL1	2919	0.15749	0.15855769230769234	0.8027470170026101	0.7998126836542615	0.5621761658031088
FGF11	2256	0.17369	0.153228021978022	0.7602251848334807	0.8146618046931806	0.5621761658031088
LTC4S	4056	0.16728	0.15527472527472527	0.7765559801903845	0.808899230472535	0.5620635278215814
ERV3-1	2086	0.22712	0.13587912087912085	0.6437446204821993	0.8668472716237776	0.5620072088308178
PSMB8	5696	0.3939	0.05611263736263736	0.40461401919085827	1.250939318444603	0.561950889840054
ARFGEF1	10565	0.42579	0.035151098901098896	0.3708045425121098	1.4540610934258518	0.561950889840054
PCDHA4	56144	0.0038353	0.20715659340659345	2.4162006595510332	0.6837012393652994	0.5618945708492904
RSAD1	55316	0.26664	0.12023351648351649	0.5740746993475264	0.9199744508455467	0.5618382518585266
CDK19	23097	0.015719	0.20239010989010991	1.8035750860508046	0.6938107137941718	0.5617256138769994
HACD1	9200	0.35684	0.07762362637362638	0.44752646930265655	1.1100060720151388	0.5615566569047082
SCLY	51540	0.17846	0.15175824175824176	0.7484591113500222	0.8188477137424623	0.5613876999324172
CTRL	1506	0.37986	0.06484890109890108	0.4203764360948853	1.1880973788817824	0.5612187429601262
GPX2	2877	0.20958	0.14225274725274728	0.6786501639787097	0.8469393375502027	0.5611061049785988
SSBP3	23648	0.11793	0.171978021978022	0.9283757014602484	0.7645270504386262	0.5610497859878351
OTX1	5013	0.1327	0.16710164835164837	0.8771290771355644	0.7770192660461999	0.5609934669970714
CDHR5	53841	0.3676	0.07177197802197803	0.4346244972859264	1.1440450845299455	0.5609934669970714
CAMKK2	10645	0.20789	0.14285714285714285	0.6821664007564111	0.8450980400142568	0.5609934669970714
[truncated: 15,757 more rows]
